# Supplementary material for: Survival analysis using machine learning in transplantation: a practical introduction
Source: BMC Med Inform Decis Mak. 2025 Mar 21;25:141. doi: 10.1186/s12911-025-02951-7 (PMC11929298; doi:10.1186/s12911-025-02951-7)
Supplement: Supplementary file 1 — Supplementary Material 1 [file 12911_2025_2951_MOESM1_ESM.py]

import pandas as pd
import numpy as np
np.random.seed(42)

# Number of observations
n = 10000

# Generate covariates
age = np.random.normal(50, 10, n)  # Age around 50 years
bmi = np.random.normal(25, 5, n)  # BMI around 25
diabetes = np.random.binomial(1, 0.2, n)  # 20% have diabetes
hypertension = np.random.binomial(1, 0.3, n)  # 30% have hypertension
donor_age = np.random.binomial(1, 0.4, n)  # 40% donors older than 60
cold_ischemia_time = np.random.normal(10, 2, n)  # Cold ischemia time around 10 hours

# Simulate time to event (graft loss) and event occurrence
baseline_hazard = 0.01
hazard_ratio = np.exp(0.05 * age + 0.1 * bmi + 1.0 * diabetes + 0.8 * hypertension + 1.2 * donor_age + 0.08 * cold_ischemia_time)
time_to_event = np.random.uniform(0, 60, n) / (baseline_hazard * hazard_ratio)

# Adjust event occurrence based on time to event (shorter time to event means higher probability of event)
event_probability = np.clip(1 - time_to_event / 60, 0, 1)
event_occurred = np.random.binomial(1, event_probability)

# Censor time to event at exactly 60 months for those who are censored
time_to_event[event_occurred == 0] = 60

# Create DataFrame
data = pd.DataFrame({
    'age': age,
    'bmi': bmi,
    'diabetes': diabetes,
    'hypertension': hypertension,
    'donor_age': donor_age,
    'cold_ischemia_time': cold_ischemia_time,
    'time_to_event': time_to_event,
    'event_occurred': event_occurred
})

# Save the dataset to an Excel file
data.to_excel('transplant_database_v04.xlsx', index=False)
