# Supplementary material for: Survival analysis using machine learning in transplantation: a practical introduction
Source: BMC Med Inform Decis Mak. 2025 Mar 21;25:141. doi: 10.1186/s12911-025-02951-7 (PMC11929298; doi:10.1186/s12911-025-02951-7)
Supplement: Supplementary file 2 — Supplementary Material 2 [file 12911_2025_2951_MOESM2_ESM.xlsx]

## Sheet: Sheet1
age	bmi	diabetes	hypertension	donor_age	cold_ischemia_time	time_to_event	event_occurred
54.9671	21.6075	0	0	0	11.1164	15.6672	1
48.6174	23.4725	1	1	0	9.37105	3.74707	1
56.4769	22.0131	1	0	1	11.1191	0.125769	1
65.2303	25.5521	1	0	1	11.9766	0.531278	1
47.6585	30.9859	0	1	1	8.25135	0.199634	1
47.6586	21.1448	0	0	0	7.71966	60	0
65.7921	30.0041	0	1	0	12.9326	0.2525	1
57.6743	21.0916	1	1	1	9.88563	0.911429	1
45.3053	20.7619	0	0	0	10.6555	60	0
55.4256	29.093	0	0	0	11.8215	3.03653	1
45.3658	29.6097	0	1	0	8.07742	4.43756	1
45.3427	29.257	0	0	0	11.8039	5.11338	1
52.4196	18.421	0	0	1	11.2803	1.98285	1
30.8672	22.6702	0	0	0	12.94	60	0
32.7508	29.1149	0	0	0	12.9052	60	0
44.3771	25.2077	1	1	0	10.1269	3.64555	1
39.8717	19.6315	0	1	1	11.5061	2.53081	1
53.1425	27.2916	0	1	0	10.0891	3.88702	1
40.9198	21.426	0	1	1	10.2905	4.50728	1
35.877	33.9726	1	0	0	7.74228	5.49785	1
64.6565	32.7242	0	1	0	9.55101	0.0643581	1
47.7422	28.0205	0	0	0	6.41047	7.12675	1
50.6753	31.805	0	0	1	9.72504	0.0367401	1
35.7525	25.324	0	1	0	12.6401	7.29233	1
44.5562	28.8272	1	0	1	11.5559	1.37657	1
51.1092	32.3886	1	1	1	10.2245	0.327118	1
38.4901	26.2275	0	0	0	9.59591	23.9366	1
53.757	23.7241	0	1	1	8.91936	0.887915	1
43.9936	16.4769	0	0	0	8.16298	3.0868	1
47.0831	24.5843	0	0	0	11.6373	3.31384	1
43.9829	29.1171	0	0	0	6.92993	60	0
68.5228	29.7282	0	0	1	6.88398	0.231946	1
49.865	27.5218	0	0	0	11.8087	1.54121	1
39.4229	22.2935	1	1	0	10.4157	2.28505	1
58.2254	15.1159	0	0	0	10.0897	3.03647	1
37.7916	22.5239	0	0	0	10.4141	13.6685	1
52.0886	23.4783	0	0	1	14.0202	4.03443	1
30.4033	23.4354	0	0	0	10.1121	1.11894	1
36.7181	28.0928	1	0	1	10.5866	2.27443	1
51.9686	34.9284	0	0	1	14.1161	1.31332	1
57.3847	25.6176	0	0	1	9.87282	1.56754	1
51.7137	23.9163	0	1	0	13.4526	5.97363	1
48.8435	23.7039	0	0	0	5.78598	8.01562	1
46.989	25.6219	1	0	0	7.67624	8.63578	1
35.2148	20.8585	0	0	0	8.66406	60	0
42.8016	25.601	1	0	0	11.168	7.26733	1
45.3936	27.2541	1	1	0	13.548	0.296244	1
60.5712	26.0484	1	0	1	8.81836	1.02168	1
53.4362	27.2877	1	0	0	11.9565	3.60556	1
32.3696	27.1687	0	0	0	14.4745	20.2184	1
53.2408	16.1405	1	1	1	13.1295	0.132676	1
46.1492	28.1844	0	0	0	9.19225	1.44847	1
43.2308	21.6449	0	0	0	11.7371	60	0
56.1168	19.5208	0	0	0	10.6788	15.4503	1
60.31	19.4777	0	0	0	8.6811	0.260786	1
59.3128	27.1677	0	0	0	10.8546	8.15086	1
41.6078	23.8871	0	1	0	9.05238	7.86733	1
46.9079	16.5902	0	0	0	10.2487	17.271	1
53.3126	27.3902	0	1	0	7.2432	3.81058	1
59.7555	17.802	0	0	0	6.47414	21.7419	1
45.2083	25.6991	0	0	1	9.42693	1.8548	1
48.1434	26.1925	0	1	0	10.6363	2.1994	1
38.9367	29.4279	0	0	0	7.74427	11.3753	1
38.0379	33.9084	0	0	1	11.0526	2.51428	1
58.1253	18.1766	0	1	1	10.0855	2.27308	1
63.5624	24.7376	0	1	0	11.3005	1.24204	1
49.2799	23.6183	0	1	1	11.8913	0.811158	1
60.0353	27.1687	0	1	1	12.6872	0.470779	1
53.6164	26.0783	0	0	0	11.2065	6.6973	1
43.5488	23.2373	0	0	1	9.40947	6.13436	1
53.614	22.7955	1	1	0	10.3777	1.87257	1
65.3804	19.4177	0	1	1	14.6584	0.510984	1
49.6417	29.9393	1	0	0	11.9709	1.05276	1
65.6464	27.296	0	0	0	10.1431	2.0102	1
23.8025	29.5888	0	0	1	9.69893	8.47148	1
58.219	23.448	1	0	0	8.80352	2.46651	1
50.8705	21.7158	0	0	0	7.6256	3.92375	1
47.0099	19.6084	0	1	1	13.4162	0.0220592	1
50.9176	26.7946	0	0	0	10.957	0.398617	1
30.1243	19.801	0	0	1	7.46229	60	0
47.8033	34.2433	0	0	0	9.74932	3.75771	1
53.5711	18.4618	0	0	1	12.541	4.72128	1
64.7789	26.3683	1	0	0	9.10612	2.77775	1
44.8173	32.8343	1	0	0	8.37103	0.569091	1
41.9151	27.9954	0	0	0	10.7135	8.52765	1
44.9824	25.8784	0	0	1	11.3163	3.1247	1
59.154	20.1576	0	0	0	9.10863	16.8582	1
53.2875	18.0912	0	0	0	8.80092	60	0
44.7024	28.8503	0	1	0	10.9212	4.78529	1
55.1327	32.5307	0	1	0	7.75031	2.28498	1
50.9708	22.8058	0	1	0	8.9236	9.71306	1
59.6864	19.3047	1	0	1	9.75928	1.87106	1
42.9795	12.7092	0	0	0	11.4781	60	0
46.7234	20.0962	0	0	0	9.14465	0.101243	1
46.0789	24.4317	0	1	1	11.1266	1.48822	1
35.3649	32.9956	0	0	1	12.3321	3.3207	1
52.9612	28.3657	0	1	1	8.98712	0.297953	1
52.6106	26.5254	0	0	1	16.4459	1.84971	1
50.0511	22.9994	1	0	0	12.8392	0.059427	1
47.6541	22.0842	0	0	1	10.5449	4.53445	1
35.8463	32.0282	0	1	0	9.63643	7.18866	1
45.7935	26.0037	1	0	1	8.88936	1.05916	1
46.5729	14.487	0	0	0	13.3225	34.9712	1
41.9772	21.6323	1	1	0	10.421	3.22076	1
48.3871	20.7089	0	0	1	7.12236	7.42251	1
54.0405	22.2687	0	0	1	6.57576	3.99165	1
68.8619	27.8146	0	0	1	10.2249	0.751485	1
51.7458	24.4628	0	0	0	10.2689	14.4691	1
52.5755	24.6157	0	0	0	8.16606	1.78241	1
49.2555	31.5674	0	1	1	6.97113	0.985675	1
30.8123	21.5177	0	0	0	6.07382	10.5566	1
49.7349	34.321	1	1	1	8.48134	0.229316	1
50.6023	21.6435	0	0	0	9.2745	60	0
74.6324	25.446	0	0	0	11.3835	0.259143	1
48.0764	23.594	0	1	1	9.73933	1.34234	1
53.0155	25.6171	0	0	1	12.128	2.99251	1
49.6529	27.223	0	1	1	11.2101	0.672117	1
38.3132	27.1692	0	1	0	11.0265	5.64911	1
61.4282	21.2344	1	0	1	11.9585	0.16245	1
57.5193	19.3854	0	0	1	7.22661	1.83422	1
57.9103	37.5159	0	0	1	8.92751	0.788166	1
40.9061	22.5801	0	1	1	14.8028	2.78415	1
64.0279	28.4961	0	0	1	6.18755	1.67742	1
35.9815	16.9618	0	0	0	9.40441	60	0
55.8686	23.6019	1	0	0	10.9523	3.21642	1
71.9046	24.364	0	0	1	6.24613	2.13343	1
40.0946	27.3641	0	0	1	8.49464	60	0
44.337	11.3877	0	0	0	13.992	5.66045	1
50.9965	25.8307	1	1	1	10.3409	0.369594	1
44.9652	19.2513	0	0	1	8.8511	2.60319	1
34.4934	26.6217	0	0	0	10.4209	60	0
50.6856	19.8184	0	0	0	8.84728	16.1455	1
39.377	20.7226	0	1	1	13.425	3.03273	1
54.7359	23.6319	0	0	0	8.01795	8.46144	1
40.8058	19.7384	0	0	0	8.95442	60	0
65.4993	22.6223	1	0	1	7.01556	0.0644685	1
42.1675	19.0331	0	0	1	9.40911	0.536213	1
46.7794	15.8341	0	0	0	9.65087	9.60362	1
58.1352	30.0898	0	0	1	12.3913	0.811974	1
37.6914	18.5198	0	0	0	7.96654	60	0
52.2746	24.1066	0	0	0	10.9673	3.12886	1
63.0714	28.7645	0	1	1	10.1735	0.711784	1
33.9252	21.9253	1	0	1	6.21499	5.65755	1
51.8463	20.8742	0	1	0	8.5494	4.33311	1
52.5988	26.1312	0	0	0	8.46988	12.8318	1
57.8182	30.5897	1	1	1	13.3661	0.264355	1
37.6305	19.1534	0	0	1	11.0915	4.09189	1
36.7954	24.2493	0	0	0	10.2893	60	0
55.2194	16.3375	0	1	0	1.40922	29.5158	1
52.9698	23.034	0	0	0	6.18346	3.56653	1
52.5049	25.171	1	0	0	11.4556	0.398203	1
53.4645	20.7269	0	1	0	11.5641	4.83777	1
43.1998	22.715	0	1	0	8.5155	60	0
52.3225	17.9589	1	0	0	10.0554	0.937744	1
52.9307	25.3854	0	0	0	9.91353	4.40882	1
42.8565	30.2785	0	0	0	10.3389	6.24447	1
68.6577	19.5143	0	1	0	9.25599	4.84991	1
54.7383	21.8866	0	0	1	11.6307	3.66175	1
38.087	27.5127	0	1	0	12.2122	8.82481	1
56.5655	31.0605	0	0	1	8.08077	0.833281	1
40.2532	17.5341	0	0	1	7.61125	7.03825	1
57.8708	24.1561	0	0	0	8.40777	7.0154	1
61.586	26.4157	0	0	0	10.0974	0.0659901	1
41.7932	24.4897	0	0	1	10.7113	1.69977	1
59.6338	12.616	0	0	0	11.5769	7.21674	1
54.1278	27.5055	0	0	0	11.9428	0.601544	1
58.2206	32.5967	0	0	1	10.7249	0.728807	1
68.9679	25.5833	0	0	0	10.4592	5.79391	1
47.5461	19.8445	0	0	1	13.2978	0.0320664	1
42.4626	22.4344	0	1	1	10.01	2.90837	1
41.1049	33.8496	0	0	0	11.1801	9.35879	1
41.8419	29.5498	0	0	0	10.6405	1.77027	1
49.229	28.2001	0	1	0	9.65363	5.80893	1
53.4115	26.7821	1	0	1	9.66682	1.19379	1
52.7669	21.6943	0	1	0	12.6439	1.71792	1
58.2718	23.9971	0	0	0	9.81954	12.1972	1
50.13	24.6104	0	0	0	9.29466	15.9629	1
64.5353	27.7479	0	0	0	8.52589	0.836243	1
47.3534	32.5446	1	0	0	10.8451	2.78478	1
77.2017	30.5917	1	0	0	8.97572	0.576979	1
56.2567	17.9031	0	0	0	10.6636	20.9031	1
41.4284	26.12	0	1	1	10.3554	2.02557	1
39.2911	28.6838	0	0	1	9.14522	2.71313	1
54.8247	28.0943	0	0	1	7.20883	2.37077	1
47.7654	21.8538	0	0	0	7.94155	20.869	1
57.14	39.5705	0	1	0	8.25626	1.17193	1
54.7324	18.6146	0	0	1	7.99194	7.9771	1
49.2717	19.5841	0	0	0	10.9105	19.9657	1
41.5321	26.168	0	1	0	14.2584	7.80715	1
34.8515	35.584	0	1	0	8.97802	5.10374	1
45.5349	20.819	0	0	0	9.23145	33.4109	1
58.564	23.6709	0	1	0	8.83083	2.13133	1
52.1409	30.3865	0	0	0	11.7154	2.62557	1
37.5426	24.9107	0	1	0	10.8527	60	0
51.7318	23.327	0	0	1	9.96675	2.61499	1
53.8532	27.8282	0	1	0	7.57378	5.92258	1
41.1614	26.3626	0	1	1	8.06448	0.286499	1
51.5373	30.1522	0	0	1	10.3506	1.46686	1
50.5821	31.4573	0	0	1	10.4466	0.433266	1
38.5703	26.535	0	0	1	9.96778	60	0
53.5779	26.4587	0	0	0	11.3299	0.3676	1
55.6078	26.0706	0	0	1	7.55485	2.05554	1
60.8305	27.4457	0	1	1	10.6072	0.421188	1
60.538	25.2759	0	0	0	10.496	0.924363	1
36.2233	24.997	0	0	0	8.08412	60	0
40.6217	30.9831	1	0	0	8.7902	5.23297	1
55.1504	32.5806	0	0	0	11.3863	0.809549	1
55.1379	17.4622	1	0	1	7.72282	3.90376	1
55.1505	25.0501	0	0	0	14.9275	0.550608	1
88.5273	21.5565	0	1	0	11.1115	0.443792	1
55.7089	23.4451	0	1	1	9.88533	1.68827	1
61.3557	27.0126	1	1	0	9.4957	0.51802	1
59.54	28.3472	0	1	1	11.5764	0.462296	1
56.5139	24.4394	0	0	1	9.1773	0.832955	1
46.8473	15.4333	0	1	1	9.25937	5.68761	1
57.5897	20.1748	0	0	1	12.9052	0.863113	1
42.2717	29.4825	1	0	1	9.05688	1.73172	1
47.6318	11.2979	0	0	1	10.2722	12.7975	1
45.1464	30.9371	0	0	0	8.47958	7.91629	1
50.8187	27.6061	0	0	0	10.5181	12.0337	1
73.1466	31.5809	1	0	0	11.1612	0.766226	1
31.3273	24.0072	0	0	1	13.3658	60	0
56.8626	14.693	0	0	1	8.1253	10.8478	1
33.8728	27.1518	1	1	0	7.10425	0.627756	1
45.2807	31.3733	0	0	1	9.46642	2.77513	1
60.8895	29.6236	0	1	1	8.76577	0.231215	1
50.6428	21.6865	0	0	1	9.96911	2.0784	1
39.2226	25.4338	0	0	0	11.044	0.415397	1
42.847	22.3358	0	0	0	14.53	21.0904	1
56.796	20.9037	0	1	0	9.09703	6.95376	1
42.6963	29.7769	0	0	0	5.57919	60	0
52.1646	19.0123	0	0	0	9.52405	60	0
50.4557	20.5309	1	0	1	10.7011	1.39577	1
43.484	19.4799	0	0	0	8.06074	60	0
71.4394	17.5488	0	0	0	10.4674	7.51711	1
56.3392	25.7321	0	1	1	10.275	0.768714	1
29.7486	30.8075	0	0	0	10.5197	17.4073	1
51.8645	24.0756	0	0	1	11.5826	4.25745	1
43.3821	17.4713	0	0	1	9.83462	6.52337	1
58.5243	29.1997	0	0	1	11.0951	1.8854	1
42.0748	33.4285	0	1	1	6.40208	0.460638	1
48.8526	21.7688	0	1	1	8.07524	0.509241	1
55.0499	22.6072	0	0	0	9.31693	4.53275	1
58.6576	27.5783	0	0	0	7.98974	2.20918	1
37.997	33.1094	0	1	0	10.0132	6.50543	1
46.655	22.4008	0	0	0	9.31251	11.2107	1
45.2505	18.3378	1	0	0	9.08973	11.5596	1
43.4667	28.1571	0	1	0	11.7676	4.98649	1
67.6545	28.9953	0	0	1	10.1676	0.66673	1
54.0498	25.0307	0	0	1	7.83258	1.18451	1
37.3912	22.2093	0	0	0	8.79336	21.7637	1
59.1786	29.9719	0	1	0	11.5064	1.31762	1
71.2216	27.6402	0	0	1	10.3994	1.34364	1
60.3247	21.1578	0	0	1	12.3919	2.25154	1
34.8063	25.2455	0	1	0	11.6931	14.4199	1
45.1577	18.2415	0	1	0	9.22187	12.545	1
62.6691	28.4295	0	0	0	12.871	0.788516	1
42.9233	23.6888	0	0	0	13.0356	8.89495	1
54.4382	22.8214	0	0	1	6.42916	5.745	1
57.7463	24.8356	0	0	0	10.0636	5.25881	1
40.7307	25.2015	0	0	0	8.90032	3.08191	1
49.4047	29.4747	1	1	0	9.47905	0.198072	1
17.5873	27.9555	1	0	1	8.3677	2.04575	1
39.7561	24.218	1	0	0	8.11716	60	0
47.4743	28.8183	0	0	0	11.8023	10.1111	1
37.5222	27.0037	0	0	1	7.66388	5.37646	1
66.3241	22.867	0	1	1	10.1867	0.988813	1
35.6986	24.3764	0	1	1	7.30173	4.28543	1
45.5996	24.2589	0	0	0	12.5388	10.4277	1
51.3074	27.5263	0	0	1	10.0601	0.851034	1
64.4127	23.1649	0	0	0	11.4906	8.32201	1
35.6414	23.048	1	0	0	10.3902	4.45064	1
61.6316	34.8438	1	0	0	9.49351	0.36751	1
50.1023	29.6987	0	0	0	10.1367	2.88063	1
40.1849	21.197	1	0	0	13.0147	1.20046	1
54.621	27.8547	0	0	1	8.20515	1.879	1
51.9906	25.5918	0	0	0	4.9013	7.63338	1
43.9978	26.9578	0	0	1	8.42627	3.59501	1
50.698	25.6867	0	0	1	7.58183	2.71228	1
46.1469	30.9482	1	1	1	11.936	0.269319	1
51.1352	26.7281	0	0	1	9.64854	1.33141	1
56.6213	24.6896	1	1	1	11.6549	0.478406	1
65.8602	30.211	1	0	1	10.0638	0.287455	1
37.6218	26.1664	0	0	1	10.0174	1.88186	1
71.3303	25.6074	0	0	0	10.3279	5.16895	1
30.4791	26.5701	0	0	0	12.96	3.55908	1
48.4821	24.532	0	1	0	10.3731	6.56893	1
55.8832	25.0461	0	0	1	12.2183	2.30557	1
52.8099	22.0665	1	0	0	12.0903	0.479942	1
43.773	21.2442	0	0	0	9.67342	33.4111	1
47.9188	20.0071	1	0	0	9.85213	3.9105	1
45.07	18.0401	0	0	1	9.24439	11.0514	1
44.1064	20.6014	0	0	1	12.5664	60	0
58.496	24.1287	0	0	1	8.11788	2.38542	1
53.5702	25.5156	0	1	1	8.55402	2.13202	1
43.0709	23.6435	0	0	0	9.44751	18.78	1
58.996	13.2215	0	0	0	7.7037	13.3961	1
53.073	32.8729	0	0	0	8.81741	60	0
58.1286	30.4324	0	1	0	12.2721	1.77993	1
56.2963	27.2288	0	1	0	11.3028	1.91236	1
41.71	34.5375	0	0	1	9.15852	3.10837	1
44.3982	20.1132	1	0	0	11.6057	10.9973	1
57.4729	34.4381	0	0	0	14.1638	0.51188	1
56.1037	20.1739	0	0	1	10.6262	4.87779	1
49.791	26.1937	0	0	0	12.8407	12.2317	1
51.1733	18.6308	1	0	0	11.7032	3.29489	1
62.7766	25.0735	0	1	0	9.41113	1.0681	1
44.0843	26.9308	0	0	0	10.3946	0.187025	1
55.471	24.2265	0	0	1	11.0526	0.478061	1
47.9781	28.5694	0	0	0	8.51006	60	0
47.8232	25.4951	0	1	1	4.7815	1.54897	1
60.9878	22.3879	0	0	1	8.33185	1.81546	1
58.2542	22.1659	0	0	0	5.68372	6.01229	1
58.1351	29.0546	0	0	0	8.49709	1.49183	1
63.0548	21.7313	0	0	1	6.58511	2.6409	1
50.21	29.577	0	0	0	11.7602	7.14496	1
56.8195	31.1136	1	0	0	7.6348	1.71602	1
46.8973	16.6564	0	0	1	11.0882	0.478223	1
53.2417	30.6646	1	0	0	11.5332	2.29216	1
48.6986	35.3021	0	0	1	11.403	1.73547	1
50.97	26.26	0	0	0	6.26333	60	0
55.9516	27.9954	0	0	0	12.2453	3.06154	1
41.8178	30.185	0	0	1	10.8407	1.05396	1
70.9239	23.6226	0	1	0	11.6085	0.873386	1
39.9398	25.9114	0	1	0	13.6598	5.92536	1
37.8581	18.429	0	1	1	11.5887	5.90288	1
61.5811	25.6932	0	0	0	7.63469	3.81292	1
57.9166	27.4906	0	0	0	11.3066	2.91634	1
56.2412	27.5808	1	0	0	6.99277	2.16818	1
56.2835	30.3271	0	0	0	9.87407	1.33902	1
49.8775	21.126	0	0	1	8.99354	8.14968	1
41.0275	22.337	0	0	0	10.0203	26.1516	1
50.758	34.4775	0	0	1	6.98092	1.12717	1
43.2284	24.2484	0	0	0	7.21124	60	0
59.7512	26.0002	0	1	1	9.1013	1.24599	1
48.5294	24.6649	0	0	0	9.55495	10.134	1
41.745	20.8916	0	0	1	9.14841	60	0
46.7861	33.1176	0	0	1	12.9009	0.0755466	1
54.1293	22.3615	0	1	0	10.8473	2.21052	1
44.3628	19.3636	0	1	0	10.7924	11.1002	1
41.7778	22.7463	0	0	0	9.23538	17.8066	1
52.4369	14.9915	1	0	1	7.21634	1.78726	1
52.4497	21.7436	0	1	1	9.99176	0.606247	1
44.9306	20.1594	0	0	1	13.6145	2.58556	1
45.2896	28.0871	0	1	1	10.4488	1.63635	1
52.3205	21.6329	0	0	0	12.2264	3.48224	1
35.5192	29.439	0	0	0	12.4788	11.7067	1
35.9254	31.9924	0	1	1	11.1191	0.95667	1
42.8156	28.9059	0	0	0	10.4405	12.9676	1
47.8655	23.9231	1	0	0	8.02454	1.95539	1
53.1091	25.7056	0	0	0	9.58311	60	0
64.7536	17.3751	0	1	0	9.27821	3.53423	1
58.5766	24.3311	0	0	0	10.66	1.99864	1
48.4006	20.6978	0	0	1	7.17187	5.26994	1
49.8098	28.4716	0	0	0	8.92542	5.87601	1
39.9747	37.8638	0	1	0	10.808	3.45491	1
49.8149	27.4991	0	0	0	8.59577	9.48862	1
47.1134	15.0443	0	0	1	8.16878	1.37566	1
53.2272	23.1938	0	0	0	8.41717	60	0
41.7277	25.6125	0	1	0	9.45518	10.654	1
55.1935	25.4368	0	1	1	5.23862	2.30272	1
65.3274	21.3459	0	0	0	8.50768	13.1839	1
48.9124	26.2265	0	1	0	11.9055	5.85337	1
54.0171	18.7875	0	0	0	10.6478	4.62982	1
56.9014	20.2755	0	0	0	10.8401	0.0688778	1
45.9878	28.229	1	1	0	6.34462	2.19363	1
52.2409	19.9217	0	0	1	9.1716	6.10057	1
50.1259	27.6911	1	0	0	9.76824	0.678218	1
50.9768	18.1527	0	1	1	10.9287	0.719184	1
42.2699	33.8241	0	0	1	12.2217	2.68652	1
50.2451	21.1287	0	0	0	11.9095	60	0
54.98	23.8817	0	1	0	8.82925	1.22669	1
64.5114	26.6531	0	0	1	8.87504	0.606713	1
59.5927	22.1733	0	0	0	12.824	10.6171	1
71.5318	25.717	1	0	1	9.27986	0.294171	1
42.3265	27.8768	0	0	1	7.83481	5.71543	1
58.7232	29.8031	1	0	0	9.58574	1.09397	1
51.8334	28.9575	0	0	0	12.6987	6.62064	1
71.898	24.1409	1	0	0	8.19026	1.11744	1
41.917	24.2668	0	1	0	9.14224	12.6711	1
41.6028	36.7455	0	0	0	8.27298	3.19253	1
44.0061	29.7494	0	0	1	11.9128	2.06121	1
28.761	20.3909	1	1	0	10.5757	6.86038	1
44.7424	25.4999	0	1	1	11.8518	1.70189	1
42.4087	23.3243	0	0	0	13.13	7.49596	1
51.5039	24.3233	0	0	1	6.9758	60	0
53.4176	18.8525	1	0	1	8.4817	0.499627	1
68.7617	22.9404	0	0	1	9.13296	2.52003	1
59.5042	34.0578	0	0	0	10.1377	0.651012	1
44.231	27.8954	0	0	0	11.0118	14.0621	1
41.0159	12.5442	1	0	0	9.01709	27.2874	1
54.9192	31.0836	0	1	0	8.61612	1.32343	1
36.7977	30.4481	0	1	1	11.9133	0.775133	1
68.3146	23.2036	1	0	0	11.0922	2.83349	1
61.7944	28.5863	0	0	1	10.6318	0.392894	1
45.3082	20.703	0	1	1	5.70848	4.86818	1
32.8687	22.6487	0	1	0	12.4134	3.68251	1
63.5387	32.4927	1	1	0	10.3679	0.634124	1
48.8546	23.6413	0	0	0	9.67604	16.7782	1
62.3782	15.6513	0	0	0	8.36133	60	0
34.0557	24.6835	1	1	1	8.73417	60	0
44.0062	24.6071	0	0	1	8.21817	4.86611	1
50.0524	30.9918	1	1	0	6.00485	0.344711	1
50.4698	25.0717	0	0	0	8.36496	4.44662	1
45.4993	22.8921	0	1	0	6.80192	3.2897	1
56.2285	30.2253	0	0	0	9.87907	1.75771	1
39.3238	25.604	0	0	0	7.69848	16.7029	1
48.5762	21.2499	0	0	1	11.4599	6.60036	1
51.203	30.775	0	1	0	6.67136	0.130142	1
55.1444	25.9683	1	0	0	12.3895	0.923889	1
57.1161	25.0146	0	0	0	11.6732	60	0
38.7536	25.8895	1	0	1	7.86753	3.31623	1
34.6589	19.6467	0	1	0	9.81147	9.06646	1
62.7768	22.3617	0	0	0	8.29124	5.47531	1
53.3231	25.0179	1	0	0	11.1572	1.92313	1
42.5151	24.0267	0	0	0	13.5997	6.41023	1
65.5115	31.3621	1	0	0	12.3621	0.942057	1
51.1567	26.087	0	0	1	8.62454	3.39103	1
61.793	29.2745	0	0	0	10.2293	5.43908	1
50.6752	25.047	0	1	1	13.0445	1.70144	1
70.6075	30.2814	0	0	1	11.0485	0.953402	1
67.5534	26.9876	0	0	1	12.0202	0.856907	1
47.5104	25.0671	0	1	0	11.3025	1.53642	1
59.7157	24.9336	0	1	1	10.1525	0.334146	1
56.4538	20.2278	0	1	1	9.86107	1.71251	1
63.6863	27.5346	1	0	0	7.57819	2.91643	1
40.3508	24.799	1	0	1	8.46837	1.9948	1
56.8605	22.49	0	0	0	8.19639	17.9097	1
60.5842	30.5323	0	0	0	9.29731	1.70716	1
32.4126	18.7489	0	0	0	10.1991	6.94958	1
38.1674	22.8875	0	1	1	9.78413	4.4454	1
29.6077	30.1386	0	0	1	10.4317	7.70754	1
47.3059	26.5776	1	0	1	11.3285	0.792469	1
57.1754	24.7607	0	0	0	9.16883	1.42295	1
65.0236	26.255	0	0	0	11.476	0.284345	1
50.7409	25.8971	1	0	0	12.2763	0.306969	1
66.2862	17.4167	0	0	1	10.8303	2.12574	1
36.199	23.2537	1	0	0	8.91094	4.0648	1
32.9662	33.0826	0	0	0	11.8934	7.5317	1
49.4445	21.7034	0	1	1	10.9653	1.58929	1
53.8407	23.4085	1	0	1	11.2376	0.808105	1
49.6731	22.2919	0	1	1	13.0703	1.58865	1
29.3256	24.5649	0	0	0	11.4189	32.3526	1
49.1088	22.0844	0	1	1	13.1485	1.05895	1
36.9553	27.4337	0	0	1	9.70301	2.84215	1
56.6967	25.9866	0	1	1	9.13714	0.629058	1
53.666	28.8677	0	0	1	12.2979	0.180675	1
40.6012	19.7453	0	0	1	8.02851	5.57501	1
44.8613	23.2983	0	0	0	13.7768	4.11483	1
39.4079	23.8714	0	0	0	12.6038	8.15553	1
49.3732	27.2782	0	0	1	10.1752	3.16672	1
59.5514	21.0339	0	1	0	12.4025	6.13999	1
40.1427	29.5783	0	0	0	11.3247	60	0
55.0405	30.9321	0	0	1	7.41994	2.37315	1
44.6974	20.0556	0	0	0	8.36742	60	0
42.0713	22.5456	0	0	0	10.5715	60	0
48.9297	22.3403	0	0	0	10.3191	60	0
39.6476	38.1619	0	0	0	12.6163	60	0
44.4635	22.8505	1	1	1	10.6041	0.847387	1
38.0212	33.3881	0	0	1	7.46256	1.61246	1
69.6473	18.6668	0	1	1	8.90934	0.00625991	1
50.3526	20.0517	0	0	1	11.4861	2.76839	1
43.0027	21.567	0	1	0	6.35477	8.84639	1
52.1398	20.7716	0	0	0	7.17728	60	0
48.8767	23.6605	0	1	1	9.25469	2.71156	1
47.7903	21.4561	0	0	1	11.8534	7.22866	1
56.1417	20.9033	1	0	0	9.5665	2.6968	1
57.5751	30.7924	0	0	1	10.9219	1.86682	1
44.695	31.119	1	0	1	10.0096	1.13676	1
44.2418	29.7465	0	0	0	9.7183	0.475452	1
47.2495	27.62	0	0	0	8.69243	10.6004	1
26.9808	25.4637	0	0	0	11.6797	60	0
34.8481	22.5148	0	1	0	7.49146	0.927969	1
63.6687	20.2342	0	1	1	9.53269	1.10296	1
66.4497	26.815	1	0	1	12.2923	0.359046	1
47.5096	19.1318	0	0	1	8.47151	3.1763	1
55.7656	20.0304	0	0	1	6.88733	8.12713	1
53.1125	30.7646	0	1	1	5.76634	1.01265	1
80.7888	34.5032	0	1	0	11.3325	0.107064	1
61.1957	26.9665	0	1	1	11.4672	0.740034	1
48.7208	30.5323	0	1	1	9.31154	0.794893	1
40.4446	23.7708	0	1	1	7.45794	2.59973	1
33.9355	18.3116	0	1	0	9.70781	30.3886	1
52.0346	28.0609	0	0	0	12.3562	1.38265	1
42.4365	27.8464	1	1	0	7.46141	1.98336	1
35.7775	25.3583	1	1	1	12.1163	1.17118	1
43.5343	23.7881	0	0	0	6.60954	24.5399	1
39.1845	29.8111	0	0	0	7.72603	0.125214	1
66.8714	20.0713	1	0	1	10.2186	1.09677	1
58.8164	21.1311	0	1	0	11.8953	6.27795	1
49.9203	19.9595	0	0	0	12.9433	16.8115	1
64.7994	25.4249	0	0	1	11.9835	1.86988	1
50.7737	19.5605	0	1	0	13.1045	3.80766	1
41.3872	21.5788	1	0	0	10.3641	4.92857	1
65.2312	21.4712	0	1	0	8.75682	1.92235	1
55.3891	23.697	1	1	0	12.3682	1.58881	1
39.6275	17.5631	0	1	0	12.727	60	0
48.0966	25.436	0	0	1	11.8616	4.39486	1
41.2438	31.2365	1	1	0	11.2251	0.339584	1
36.172	25.6775	1	0	0	12.7839	6.24775	1
59.2618	32.7066	0	0	0	10.6839	4.98783	1
69.0942	31.67	0	0	0	9.95894	1.06349	1
36.0143	28.8887	0	0	0	11.451	60	0
55.6297	25.3734	0	1	0	10.9552	4.98407	1
43.4936	25.1125	0	0	0	11.7706	19.4156	1
45.1287	28.819	0	1	0	9.73613	2.33369	1
44.0761	23.0416	0	0	0	11.8185	2.41285	1
41.3601	15.5874	0	0	0	11.7152	60	0
50.4852	27.46	0	0	1	10.4267	3.82143	1
41.6905	19.3447	0	0	0	8.4994	27.7508	1
52.7046	20.1893	0	1	0	12.4812	4.32898	1
49.4976	25.0011	0	1	0	7.58069	8.77428	1
47.6105	24.5244	0	0	0	8.08459	10.6246	1
40.9244	17.9396	0	1	0	10.336	17.2559	1
44.2323	25.8275	0	0	0	4.9842	60	0
57.5539	29.8307	0	0	1	13.0859	0.681629	1
55.0092	19.3583	1	0	1	10.0294	60	0
40.2244	31.3624	0	0	0	13.079	1.08376	1
50.9933	17.1991	0	1	0	13.6081	11.238	1
57.5139	35.5866	0	0	0	9.69034	0.804035	1
33.3059	22.9437	0	0	1	12.6975	0.776424	1
55.4336	25.7281	1	0	0	7.87978	3.26705	1
43.3738	15.5398	0	0	0	10.8666	60	0
55.706	24.6893	1	0	0	9.05322	3.17391	1
42.3674	26.1424	0	0	1	11.393	2.99338	1
31.9512	24.5692	0	1	0	11.7651	2.58946	1
33.7246	22.1846	0	0	0	9.68018	1.16546	1
50.4808	20.2672	0	0	1	11.0896	0.364739	1
52.5972	30.6526	1	0	0	11.8894	2.70392	1
40.9568	25.154	0	0	0	10.3756	14.5099	1
56.3859	32.7038	0	1	1	15.0781	0.220162	1
33.3848	22.3676	0	0	1	9.72572	6.86123	1
49.3392	22.826	1	0	1	13.3117	60	0
37.8898	29.078	0	0	0	12.2908	6.94178	1
43.4816	16.8851	0	1	1	6.28021	8.22291	1
50.474	18.9327	0	1	1	12.9859	0.901566	1
41.3959	30.4874	0	0	0	12.1479	4.99012	1
46.1544	19.1403	0	0	0	10.2283	36.3169	1
60.0629	15.9047	0	0	1	10.7377	2.01555	1
44.2311	34.3426	0	1	0	10.9856	60	0
58.3569	18.0309	1	0	0	12.7506	2.58438	1
38.7029	25.9206	1	0	0	9.17385	5.39742	1
55.298	25.3454	0	0	0	13.172	0.47208	1
64.4157	10.9469	0	0	1	7.83188	2.15789	1
25.2836	23.6634	1	0	0	6.47973	3.55011	1
42.031	27.2421	0	0	0	11.187	16.6106	1
55.7707	26.7715	0	0	1	12.5181	2.70018	1
47.9695	29.5176	1	0	1	9.64083	0.0992007	1
53.7115	23.0625	0	0	1	5.47156	0.608966	1
43.9601	28.5625	0	0	0	7.01812	12.0601	1
50.8659	21.5534	0	0	0	10.8726	11.5417	1
48.4432	17.9477	0	1	0	9.97989	11.6382	1
61.6778	18.5114	0	0	0	12.5686	11.6298	1
52.5442	17.6894	0	0	0	10.1458	60	0
53.376	30.0479	0	1	1	8.51882	0.210381	1
45.8812	17.4271	1	0	0	10.6182	0.630517	1
45.1239	26.3702	0	0	0	12.0312	15.2766	1
45.6744	23.6704	0	0	1	12.7025	2.93456	1
53.9445	24.4868	0	0	0	9.77798	15.5211	1
45.7902	31.818	0	0	0	10.1348	5.97599	1
52.8977	22.8079	0	0	0	11.5585	8.80982	1
70.754	28.058	0	1	0	8.50278	1.49563	1
58.7112	25.1878	0	1	1	11.4735	0.236024	1
46.7398	24.2399	0	0	1	9.53592	1.83199	1
62.0121	36.4998	0	1	0	9.84885	1.29964	1
45.9192	17.7933	0	0	0	10.0054	60	0
29.6188	31.4457	0	0	0	10.2592	60	0
39.9191	28.282	0	0	1	13.8276	2.44923	1
31.2921	22.6024	1	0	1	9.06204	4.50515	1
46.4849	33.1466	1	0	0	9.16501	0.00340872	1
50.1842	15.7594	0	0	1	12.8935	4.94972	1
66.7644	22.3912	1	0	0	10.8894	1.39413	1
53.2693	18.9576	0	1	0	11.5351	60	0
47.809	27.0604	1	0	0	7.9395	6.00835	1
58.2941	19.4347	0	0	1	10.4929	5.49102	1
27.8886	27.1653	0	0	0	11.6208	60	0
52.3561	24.0678	0	0	1	8.65126	4.67828	1
57.7087	22.6032	0	1	0	11.257	5.48063	1
35.2141	26.9432	0	1	1	9.5912	0.765759	1
61.4375	23.6569	0	1	0	8.70916	1.99152	1
53.385	19.5568	0	1	0	12.0264	6.90412	1
45.8471	39.0069	0	0	0	12.2758	4.2394	1
56.3278	22.5642	0	0	1	10.2575	3.32347	1
72.7069	13.912	0	0	1	10.9014	1.03086	1
51.8187	20.7895	1	1	0	12.6492	3.1924	1
52.4822	18.6636	0	0	0	9.20903	24.4917	1
45.4064	29.1307	1	0	1	10.6972	1.13545	1
41.5016	26.6083	1	0	0	9.22731	7.05885	1
58.3034	26.9936	0	0	1	7.96308	2.29592	1
41.4392	23.1499	0	0	1	9.2107	0.237902	1
50.7157	23.6032	0	1	0	7.75011	2.74965	1
45.2234	23.1453	1	0	1	10.8511	2.74923	1
54.7898	24.594	0	1	1	8.45564	0.658014	1
53.3366	29.1767	0	1	0	7.20589	4.38983	1
60.3754	26.6804	0	1	0	11.4854	1.54805	1
44.8998	27.5006	1	1	0	11.3553	2.45716	1
47.3013	27.4978	0	0	1	9.33947	2.86774	1
40.2124	29.4222	1	1	1	11.4064	0.535324	1
45.5571	26.4408	0	0	0	8.38781	5.35421	1
53.773	26.7942	0	1	0	9.25537	0.344882	1
57.5699	30.944	0	0	0	10.8147	4.86694	1
40.7783	21.6748	1	0	1	12.0676	0.255178	1
58.6961	20.7213	0	0	0	9.23512	13.8428	1
63.5564	19.0704	1	0	1	8.80818	1.12987	1
54.1343	25.9146	0	1	0	11.965	4.24489	1
68.768	15.7313	0	1	0	11.2254	1.50527	1
42.2621	27.3108	0	0	0	10.2974	11.2254	1
37.5535	24.454	0	0	0	12.3622	60	0
32.2128	30.6732	0	1	1	13.894	0.184586	1
64.9604	21.6404	1	0	1	10.7318	0.929013	1
56.5437	23.9834	1	1	1	8.82026	0.308594	1
49.4442	30.611	0	0	1	10.9946	0.382138	1
52.7997	31.9157	0	0	0	8.36013	3.49031	1
38.7451	21.5992	0	1	1	12.4843	0.488641	1
74.4575	25.9089	1	0	1	8.5967	0.537527	1
51.2922	26.4721	0	0	0	9.61372	6.92404	1
51.0939	26.8683	1	1	0	8.32465	0.372217	1
57.2577	23.6871	0	1	1	10.3643	0.477508	1
54.8101	31.4069	0	1	1	10.4349	0.712809	1
52.2388	15.5515	1	0	1	11.4853	3.2314	1
42.0953	22.8943	0	0	0	10.2393	1.34942	1
54.7147	27.2397	0	0	1	10.0925	0.205359	1
68.8202	27.2861	1	0	0	8.85224	2.08603	1
63.4542	31.7638	0	1	0	9.42731	0.733851	1
65.9319	30.9911	0	0	1	7.21417	0.327354	1
44.8878	23.5723	0	0	1	12.7874	0.802357	1
40.104	31.4994	0	1	0	9.8114	3.37719	1
48.7421	21.4298	0	1	0	13.2814	7.36633	1
50.5572	29.6544	0	0	0	9.75794	5.89317	1
60.9419	34.0526	0	0	0	6.19575	0.119147	1
33.0754	31.0747	0	1	0	9.09921	5.3896	1
65.2955	25.5289	0	0	0	9.99479	2.50032	1
48.4199	23.3411	0	1	0	10.1307	7.04618	1
45.7312	17.357	0	1	1	11.3537	3.07024	1
39.879	26.5527	0	0	0	10.3478	24.2205	1
33.4514	19.4239	0	0	0	9.32601	60	0
58.2317	21.0343	0	0	1	8.17002	3.94635	1
50.7332	19.0463	1	0	1	9.18726	1.95378	1
37.1004	22.698	0	0	0	11.2091	12.3052	1
37.0492	24.8602	0	1	0	11.7168	8.69384	1
46.6422	26.3681	0	1	1	8.65229	0.940389	1
66.6902	21.9975	0	0	0	12.014	6.50092	1
47.4041	30.3464	0	1	1	11.1381	0.354614	1
34.9686	23.959	1	0	0	8.22583	6.66273	1
47.5426	21.0614	0	1	1	10.4934	2.31247	1
47.2728	26.1315	0	0	1	10.7395	3.31725	1
23.0311	34.8178	0	0	0	7.87111	20.779	1
49.4571	26.6758	0	0	0	7.28272	13.739	1
47.6907	23.1857	0	0	0	10.9476	7.2128	1
56.9621	17.3627	0	0	0	9.09145	26.4216	1
68.4896	23.9029	0	1	0	13.0242	0.0849267	1
61.2657	26.1746	0	0	0	13.4421	1.3157	1
47.3111	23.0621	0	1	0	10.944	0.737109	1
38.9347	16.6731	0	0	1	11.9035	60	0
75.7336	20.7472	0	0	0	7.95229	2.47461	1
50.5922	32.2727	1	0	1	7.33621	0.232715	1
50.1393	32.17	0	1	1	9.71717	0.586019	1
49.7587	20.5668	1	0	1	7.42688	2.41373	1
51.9808	28.3638	0	0	1	10.6153	2.08677	1
48.5564	19.1071	0	1	1	8.43265	3.01016	1
44.2634	32.0216	0	0	1	10.3809	3.47526	1
44.5314	26.2262	1	0	0	9.6538	6.87196	1
49.6725	29.7482	0	0	0	11.2747	2.47742	1
44.5658	16.4245	0	0	0	10.6527	60	0
42.8715	28.3882	0	0	0	9.19215	11.2278	1
51.0643	24.9616	0	1	0	7.26323	0.681953	1
47.4502	29.2596	0	1	1	10.325	0.0881153	1
65.0399	29.5743	0	0	0	6.51505	5.72739	1
23.4903	25.3289	0	0	0	12.4922	60	0
60.9151	21.9959	0	0	0	11.0579	7.46145	1
62.4609	28.8985	0	0	1	11.6855	0.583878	1
29.2661	24.6992	0	0	0	8.06103	60	0
46.5731	20.6361	0	0	1	10.7122	6.76994	1
46.2856	20.3992	0	0	0	8.66679	60	0
35.9249	17.6142	0	0	1	10.2981	60	0
42.2218	22.4485	0	1	0	8.00313	10.644	1
38.8942	30.5135	0	1	0	9.83312	5.2944	1
67.5227	25.8891	0	0	1	7.24294	0.327425	1
59.3568	22.3512	0	1	0	9.67994	2.36698	1
62.7156	29.0243	0	0	0	6.71124	1.79747	1
57.2167	20.8376	0	0	0	13.4942	60	0
38.7095	25.4768	0	1	1	10.3208	2.18326	1
44.7548	24.1018	0	1	1	10.0114	1.10112	1
54.8937	28.8957	0	0	1	11.3521	1.73043	1
37.7787	17.1139	1	0	0	7.40139	60	0
57.13	20.749	0	1	0	8.4385	3.44029	1
47.5967	16.8088	0	0	0	11.0621	60	0
46.2518	23.702	0	0	1	10.3229	5.92326	1
57.1096	31.0571	0	1	0	8.5607	1.4021	1
54.4426	22.4728	1	0	1	11.2961	1.2349	1
46.3903	22.4466	1	0	0	10.6055	6.99484	1
61.5933	29.3586	0	1	0	11.0111	0.473949	1
39.1894	30.3427	1	0	0	10.7795	60	0
56.1594	24.5571	0	0	0	8.63719	12.8551	1
55.931	28.4236	0	0	1	9.8483	2.20913	1
46.9045	19.6152	1	0	0	6.28589	4.00626	1
53.2613	31.8899	0	0	0	8.97834	1.1456	1
37.4889	35.7435	1	0	0	9.50931	0.801088	1
59.2403	27.6061	0	0	0	11.2535	0.742048	1
48.151	14.5783	0	0	0	11.0243	60	0
44.7728	22.2088	1	0	1	8.49584	3.31866	1
60.4901	28.0641	0	0	0	8.45159	0.81314	1
42.9566	22.8926	0	0	0	12.6139	17.5431	1
35.9154	31.361	0	0	1	9.41218	1.50768	1
34.4337	27.9408	0	0	1	10.2285	0.150604	1
56.0601	21.4676	1	0	0	11.5705	1.81203	1
37.1957	25.1613	0	1	1	9.841	2.04501	1
67.5479	20.5308	0	1	1	9.69668	0.0328167	1
29.1807	24.0871	0	0	0	9.36934	60	0
66.9646	22.227	1	0	1	8.98185	0.86404	1
52.1102	30.8738	0	0	0	10.2858	2.02836	1
49.0329	35.5801	0	0	0	6.35507	4.29578	1
44.5508	17.8441	0	0	0	9.27777	60	0
53.9914	15.3839	1	0	1	11.0805	0.112301	1
49.6237	23.7741	1	0	1	10.8474	1.70211	1
61.033	17.4079	0	1	0	12.8221	3.07686	1
51.1423	25.2311	0	0	0	11.6748	7.93473	1
51.503	28.7447	0	1	0	10.8165	1.12601	1
46.3639	32.4707	0	0	0	10.0573	5.9484	1
49.4305	26.007	1	0	1	9.08693	1.47194	1
53.078	24.0342	0	0	0	11.0065	3.18959	1
32.8983	15.1081	0	1	0	10.647	16.8238	1
36.5181	25.1309	0	0	0	9.25144	60	0
57.4326	25.3564	1	0	1	8.26582	0.641324	1
51.7087	28.1948	0	0	1	9.8938	1.079	1
48.1602	21.4576	0	1	0	12.312	60	0
50.1843	22.8247	0	0	0	10.2204	6.39276	1
53.4758	17.61	1	0	0	10.0568	3.53401	1
44.6024	13.5435	0	1	1	10.8463	5.77811	1
42.217	19.4575	0	0	0	10.9626	20.6105	1
51.9585	17.1484	0	0	0	10.4978	23.4989	1
40.2163	26.6836	0	0	0	9.91584	21.1085	1
54.0825	22.4093	0	1	0	8.98364	8.82015	1
32.9742	22.3088	0	0	0	12.0097	7.17783	1
60.2916	20.0779	0	0	0	9.14608	11.9097	1
54.726	8.83717	0	1	0	13.1447	14.6924	1
52.5603	32.5416	1	0	0	10.3087	2.33934	1
59.8269	19.9986	1	1	0	10.1054	2.69106	1
66.6547	22.9379	0	0	0	11.52	60	0
60.1437	17.7255	0	0	1	8.69363	60	0
31.5913	29.8597	0	0	0	11.1477	5.09896	1
37.2042	25.7171	0	1	0	10.2305	3.91221	1
43.7518	20.8682	0	0	1	10.8218	6.37983	1
50.2609	23.0389	0	0	1	8.63281	1.02137	1
55.1766	33.3909	0	0	0	8.61406	1.2454	1
42.7426	24.6352	0	1	0	6.33496	60	0
51.8677	24.0913	0	0	1	9.08549	5.61526	1
42.4462	20.2931	0	0	0	8.98059	0.240991	1
43.8848	15.5271	0	1	1	8.66526	8.25982	1
35.9334	24.1998	0	1	1	9.76908	5.14151	1
40.7677	26.6274	0	0	0	10.1285	60	0
36.4832	30.4979	0	1	0	10.9995	3.83685	1
40.2413	13.7575	0	0	0	11.1316	60	0
60.5364	19.3745	0	0	1	11.301	0.0384931	1
40.506	22.0963	0	0	1	11.3846	8.84667	1
76.3238	24.9826	0	0	0	10.5506	1.38481	1
54.9332	24.2748	0	1	0	10.1105	4.35822	1
51.8484	24.3916	0	1	1	11.8582	0.663514	1
41.4164	27.0405	1	0	1	11.3866	1.17991	1
57.0031	20.4835	0	1	1	7.03607	2.78799	1
44.2436	29.6707	0	0	0	9.65442	2.8296	1
51.2201	27.1673	0	0	0	6.3932	60	0
75.6008	23.4008	0	1	0	6.35408	3.20224	1
49.0394	33.0045	0	1	1	8.98225	1.13238	1
61.4927	32.7821	0	0	0	9.74401	4.28549	1
42.9682	29.6645	0	0	1	9.15164	2.70645	1
49.6501	9.90722	0	0	0	6.44782	60	0
67.708	32.8947	0	0	0	11.5502	1.34328	1
43.7303	28.9738	0	0	1	8.58611	2.59233	1
68.1245	35.032	1	0	1	10.9788	0.0782765	1
57.0775	31.1873	0	0	0	8.64112	2.18398	1
44.3753	32.8917	0	1	0	9.00474	0.20117	1
56.3241	29.3933	0	0	1	10.8674	1.27442	1
59.7255	31.7435	0	0	1	9.30171	0.559656	1
56.2181	34.9706	0	1	1	10.341	60	0
34.2978	26.0828	0	0	0	10.5546	60	0
42.7286	17.1388	1	1	0	7.14574	4.13342	1
47.5248	23.4627	0	0	1	10.9556	6.01405	1
49.2557	26.9497	0	0	1	8.12477	2.80361	1
56.2067	25.3744	0	0	0	7.77787	8.53521	1
51.777	18.7672	0	0	1	8.5468	0.569774	1
36.6466	16.8447	0	0	0	11.629	36.5317	1
53.802	21.2942	0	0	0	6.79926	18.7653	1
56.1059	29.0387	0	0	1	11.302	0.365616	1
55.5979	32.9017	1	0	0	10.6791	2.13515	1
60.8078	29.5828	0	0	1	10.1487	1.82256	1
58.3392	30.2871	0	1	0	10.4934	60	0
54.5918	24.5959	0	1	0	9.41979	2.54971	1
49.2983	16.2896	0	1	0	11.3646	60	0
33.3904	22.7239	0	0	0	9.14688	18.4185	1
54.2962	23.7062	0	0	0	6.75028	60	0
52.0769	22.5147	0	0	0	9.84556	60	0
52.7158	25.2735	1	1	0	11.6027	0.347832	1
37.2325	27.2071	0	0	1	10.9841	1.07748	1
39.1894	29.2651	0	0	0	13.6288	1.59002	1
60.5315	23.6094	0	0	1	9.49362	3.08731	1
49.6044	15.4812	0	0	0	9.6785	32.8311	1
56.815	22.5856	0	0	0	9.53338	60	0
50.2832	25.2186	0	1	0	8.44738	6.89926	1
50.2976	31.114	0	1	0	9.05371	4.00013	1
59.3828	22.161	0	0	1	7.92223	5.09729	1
44.8396	27.5627	0	0	1	5.41224	1.59215	1
50.9612	26.4504	0	0	0	8.83955	7.25774	1
45.3772	25.2195	0	0	0	10.047	20.5906	1
45.655	29.6527	0	1	0	11.2614	60	0
46.9083	21.6958	0	0	1	8.84869	4.75159	1
52.2213	22.1241	0	1	1	8.87189	3.02531	1
45.2125	24.9405	0	0	0	12.0612	14.4633	1
62.5576	21.7993	0	0	0	7.33765	9.12098	1
41.0539	27.5401	0	0	0	9.67345	8.08263	1
48.1313	21.434	0	1	1	11.9145	3.0281	1
45.6027	26.1315	0	0	1	8.58317	0.0609432	1
64.4698	24.4991	0	1	1	6.93293	0.514368	1
51.9655	26.0746	0	1	0	13.4137	4.78384	1
60.3184	22.7013	1	1	1	11.5986	0.297849	1
35.1444	23.3046	0	1	0	11.6607	11.1022	1
52.6705	25.48	0	0	1	9.82138	60	0
58.8963	26.0104	0	0	0	11.2813	3.77444	1
50.8228	24.979	1	0	1	5.01922	1.91821	1
60.6548	33.5268	0	0	0	9.12541	3.73634	1
44.8271	20.0463	0	1	0	11.8951	5.43297	1
64.0935	24.679	1	0	1	7.20819	0.758463	1
72.989	17.1319	0	0	1	9.33309	0.332339	1
46.3716	26.8604	0	1	1	10.6393	1.2732	1
45.545	19.4238	1	0	1	8.43145	3.72358	1
64.5338	23.6084	0	0	1	10.0148	1.77726	1
65.7957	23.1397	0	0	0	10.7714	8.20261	1
44.7714	26.4045	0	1	0	10.6039	2.51204	1
45.7981	22.236	0	0	1	9.19851	4.66622	1
47.1822	22.0235	0	1	1	8.34189	0.38074	1
36.5555	32.1793	0	0	0	10.7923	11.4019	1
40.8135	26.4228	0	1	0	10.6783	4.70141	1
39.9586	22.1947	0	0	1	10.5801	6.05883	1
42.322	23.7458	1	0	1	10.229	0.422259	1
49.6532	33.2268	0	0	0	10.6803	7.66838	1
52.3421	23.8242	0	0	0	11.7539	12.1923	1
65.505	21.5536	0	0	1	10.6199	1.35607	1
40.0165	21.575	0	0	0	10.1955	60	0
59.8432	22.2544	0	0	0	8.94628	60	0
47.8601	22.0275	0	1	0	12.7718	9.41207	1
49.5054	18.6018	0	0	0	7.75393	60	0
56.7482	19.379	0	1	0	9.59442	3.69092	1
38.7728	20.8534	0	1	0	8.98185	22.9758	1
53.8241	27.9579	0	0	0	6.34579	4.51253	1
51.6645	23.0938	0	0	1	10.7076	60	0
54.9245	23.9642	0	0	0	9.59348	60	0
52.8917	31.3504	0	1	0	10.0638	1.00966	1
74.553	31.475	0	1	0	9.64235	1.23165	1
43.6226	23.5894	0	0	0	11.5066	5.51215	1
44.69	21.8457	0	0	0	11.7629	12.4591	1
43.7686	20.6778	0	0	1	7.79747	2.46946	1
44.4452	28.4639	0	1	0	13.5307	5.02721	1
43.6261	23.9765	1	1	0	9.51965	1.0535	1
61.8902	23.0675	0	1	1	11.1752	0.0520484	1
64.205	20.9317	0	0	0	10.3606	0.507388	1
44.2925	21.1517	0	0	0	10.2114	14.4446	1
41.6764	26.6003	1	1	1	11.1137	0.558763	1
54.7142	18.4228	0	1	1	12.6366	0.126422	1
44.4778	29.9743	1	0	1	11.5541	0.132292	1
56.3293	22.3308	1	0	0	9.51331	0.644438	1
52.0292	24.2518	1	0	1	9.8315	1.32795	1
34.8426	18.3151	1	1	1	8.87301	1.23546	1
65.4751	24.9382	0	0	0	11.4304	4.23033	1
67.9588	23.3584	1	0	1	11.1798	0.0647997	1
43.8721	24.7496	0	0	0	9.31577	23.8439	1
46.123	32.3585	1	0	0	12.653	0.956922	1
52.8587	25.8885	0	0	0	12.1476	9.44187	1
53.3446	21.0267	0	0	0	13.647	14.1193	1
56.5854	21.4434	0	1	0	8.42035	9.39436	1
70.102	27.9757	0	0	0	9.79962	3.71796	1
48.2305	31.4935	0	0	0	9.60698	60	0
42.017	26.4096	0	0	1	15.2074	0.712737	1
36.2068	28.4436	1	0	0	10.0197	0.45114	1
42.6907	28.0487	0	0	1	12.5303	4.20779	1
49.6687	32.0953	0	0	0	12.0695	3.43849	1
67.9456	15.252	0	0	1	9.83211	4.49395	1
44.8239	28.3361	0	1	0	10.111	3.72593	1
52.2379	29.9187	0	1	1	11.0456	1.08751	1
49.8358	18.3064	1	0	1	12.5157	2.42955	1
61.8839	20.5717	0	1	1	9.65599	0.185619	1
75.2693	20.7461	0	1	0	8.98284	60	0
44.6913	21.356	0	1	0	11.8646	3.52181	1
45.1056	22.5914	1	0	0	7.70626	60	0
60.4416	26.213	0	1	0	10.5055	3.90726	1
56.8189	29.3284	0	0	0	12.1203	6.57764	1
68.4671	30.4066	0	1	1	10.8605	0.0663523	1
55.8393	20.8109	0	0	0	8.86605	1.23464	1
46.4071	20.7765	1	0	0	7.99753	11.127	1
55.9065	31.5791	0	0	1	12.3741	1.23838	1
61.087	28.2337	0	1	0	9.64867	0.614839	1
58.2048	25.4143	0	1	0	8.19719	4.10866	1
55.0727	27.3667	0	0	1	12.2777	0.0432522	1
60.6667	24.851	0	0	0	11.602	6.0058	1
61.693	27.6229	0	1	1	7.89652	1.038	1
63.8216	23.3197	0	0	0	15.0286	4.6217	1
56.4871	26.344	1	0	0	8.91894	0.301181	1
48.3288	17.4473	0	1	1	11.5681	4.97204	1
51.4671	21.5611	0	1	1	13.9732	0.83496	1
62.0651	21.6149	0	0	0	11.7764	4.60123	1
41.8306	23.128	0	0	1	10.5184	0.807086	1
53.6867	20.3674	0	1	0	7.13547	2.26719	1
46.0666	22.3323	0	1	0	14.0821	2.53807	1
50.2874	17.4279	0	0	1	11.7303	8.00276	1
62.7845	27.7435	1	0	0	7.17029	2.32515	1
51.911	24.5874	0	0	1	13.0893	2.36228	1
50.4644	16.474	0	1	1	10.1223	4.82017	1
36.4014	20.8259	1	0	1	9.44468	6.29078	1
57.4625	26.683	0	0	0	8.85579	4.45722	1
56.4548	22.2849	0	0	1	10.3423	1.97866	1
71.6325	21.5153	0	0	1	11.6159	1.70009	1
46.9222	24.627	0	0	0	9.01061	60	0
52.1915	26.718	1	0	0	10.2552	0.0661876	1
52.4938	17.8182	0	0	1	16.7612	3.77966	1
65.7745	27.7506	0	0	0	10.9514	4.18106	1
49.047	20.9985	0	0	0	11.9318	24.0131	1
52.7902	24.9104	0	1	0	8.08346	4.89968	1
56.079	24.8229	0	0	0	7.28519	11.6031	1
51.8661	22.3647	0	1	0	12.9291	6.03822	1
45.5357	19.8817	0	0	0	12.3581	3.01043	1
51.9409	23.5716	0	0	0	13.4277	10.62	1
60.7363	33.1267	0	0	1	9.84081	0.786012	1
39.7348	18.1916	0	1	0	12.5086	2.2058	1
51.3297	33.4616	0	0	0	4.89147	7.35147	1
42.9988	23.7014	0	0	1	11.0824	1.90134	1
61.9505	25.1769	0	0	1	12.0661	1.34842	1
34.7681	19.5664	0	0	0	8.62342	60	0
44.4108	21.1437	0	0	0	12.1117	3.11883	1
53.7721	22.4855	1	1	0	9.64042	0.825544	1
65.6552	19.7715	0	0	0	9.8406	6.22551	1
49.3425	23.9554	0	0	1	9.4828	3.23253	1
44.448	22.9649	0	1	0	13.1626	1.52244	1
68.8116	34.2539	0	0	0	9.09127	0.970313	1
35.5199	19.1701	0	0	0	8.84667	60	0
28.0119	25.5135	1	0	0	8.28554	60	0
54.4001	26.2392	0	0	0	9.26285	7.31121	1
44.9795	19.6484	0	0	1	10.39	5.70812	1
39.7877	28.4341	0	0	1	11.2772	3.39479	1
57.0836	23.0084	0	1	0	8.49342	1.69199	1
52.438	12.5381	1	0	0	10.7458	19.2535	1
44.3592	28.2992	0	1	0	11.2239	5.25778	1
37.197	19.4153	1	0	1	8.13445	1.8497	1
58.7246	19.7611	1	0	0	10.1263	1.96532	1
56.502	28.4395	0	0	1	9.8303	1.84192	1
49.0082	23.2642	0	0	0	10.1477	7.24484	1
68.4664	29.5889	0	0	0	8.94002	1.76361	1
39.2992	31.0508	1	0	0	9.729	4.97239	1
34.7447	21.7754	0	1	0	10.0621	6.41725	1
43.0809	28.9663	0	1	1	13.7281	1.22308	1
49.5441	21.2227	0	0	0	10.0895	25.1674	1
52.4334	36.1656	0	1	1	12.6768	0.0714153	1
47.5876	21.5352	1	1	0	12.8282	0.551222	1
53.5206	30.1304	0	0	0	7.36206	10.6191	1
37.4846	29.219	0	0	0	9.41762	4.74924	1
64.4376	26.5804	0	1	0	12.8323	0.0564181	1
49.1785	21.6473	0	0	1	10.3622	6.7255	1
61.173	24.243	0	1	0	9.76723	1.44833	1
53.4273	14.2321	0	0	0	11.5001	11.8873	1
54.5675	26.1221	0	0	0	12.1351	2.47186	1
55.6977	26.7481	0	0	0	9.94126	10.5762	1
54.4771	25.6675	0	1	1	9.44349	1.48853	1
56.4272	10.1335	0	0	1	5.27286	60	0
63.2915	18.6718	1	0	0	10.0941	2.91228	1
51.9652	21.2595	1	0	1	9.23769	0.404572	1
57.09	26.4583	0	0	1	7.98695	3.60865	1
49.1026	26.4467	0	0	0	9.58933	12.736	1
64.4012	24.1489	1	0	0	9.16518	1.0559	1
43.2361	28.1762	0	0	0	10.3383	17.1002	1
68.0094	19.8688	1	0	0	9.44199	4.43622	1
49.5984	28.0512	1	0	0	10.894	3.08549	1
35.6922	27.3737	0	0	0	10.3478	60	0
51.281	26.8878	0	0	0	12.5471	2.15458	1
43.1895	24.0898	0	0	1	8.9314	6.71095	1
58.4064	34.1537	0	1	0	13.5597	0.245693	1
43.4738	27.466	1	0	1	12.1345	1.27106	1
45.5382	20.1583	1	0	1	12.9735	2.96048	1
31.1046	26.2415	0	0	1	10.5055	6.3997	1
45.4769	28.7624	0	0	0	9.43737	12.4787	1
25.7612	22.0595	0	0	0	8.9241	60	0
34.161	30.4464	0	0	0	13.5048	60	0
57.6041	26.9102	0	1	1	12.1933	0.0736262	1
57.858	13.2876	1	1	1	7.98377	0.0853966	1
54.2546	26.4984	0	0	0	11.9552	6.85463	1
40.3302	22.9699	0	0	0	8.34928	23.5911	1
49.5229	27.6859	0	1	1	10.6486	0.601673	1
49.964	29.7211	0	0	1	11.6519	1.5364	1
38.4164	25.9758	0	0	1	12.916	4.79963	1
65.034	33.3263	0	0	1	10.4751	0.69646	1
58.7736	24.1065	0	0	0	9.73201	0.963635	1
47.7904	28.1241	0	1	1	10.0883	1.35269	1
50.2689	29.0247	0	0	1	12.1337	60	0
52.0838	24.5133	0	0	1	11.5768	3.05507	1
29.5827	28.8939	1	1	0	9.96733	4.7969	1
47.5282	22.0266	1	0	1	6.2733	2.38249	1
43.1802	22.8872	0	0	1	5.13105	13.1602	1
39.9838	18.4376	0	0	0	10.4507	60	0
47.189	26.207	1	0	0	7.6375	6.19123	1
67.9769	26.6263	0	0	1	8.94231	0.738851	1
56.4084	30.8963	0	0	1	9.54612	0.326786	1
44.2882	28.9557	0	1	0	14.153	4.30173	1
55.7258	23.576	0	1	1	10.2447	0.306118	1
63.9936	19.1091	0	0	0	11.44	2.11857	1
59.2463	27.1643	0	1	1	11.0091	1.0572	1
50.5963	30.5538	0	0	1	5.15622	2.51376	1
43.5306	28.7759	1	0	0	9.20102	1.97954	1
56.9822	30.4224	1	0	1	7.55994	0.966234	1
53.9349	23.9406	0	0	0	13.4544	8.9005	1
58.9519	22.6669	0	0	1	6.36137	3.15989	1
56.3517	21.3155	0	0	0	9.15835	60	0
60.4955	24.7205	0	1	0	9.47855	3.50346	1
44.6476	24.607	0	0	1	8.02832	6.36413	1
63.1739	26.0334	0	0	1	10.2028	1.78913	1
51.976	24.3535	0	0	0	9.91544	60	0
70.7526	24.3319	0	0	0	10.3261	4.67389	1
43.1081	21.1165	0	0	0	11.005	20.2838	1
67.3596	29.7081	1	0	1	10.4736	0.431885	1
51.9791	25.3826	0	0	0	10.761	9.30964	1
43.4858	24.1278	1	0	0	12.2244	1.23644	1
45.1611	21.2629	1	0	1	6.70067	1.5451	1
46.7965	18.3404	0	1	1	11.3999	3.73479	1
54.2417	31.5398	0	0	0	7.9086	6.68326	1
55.2284	27.7732	0	1	1	8.7152	0.354055	1
44.263	16.8804	0	1	1	10.2422	2.56553	1
49.7565	28.8157	0	0	0	10.8226	0.180088	1
71.4227	29.6124	0	0	1	11.0581	0.360227	1
67.2754	25.6219	0	0	1	8.10976	0.0664086	1
54.3632	32.9906	0	0	0	13.2624	4.41646	1
50.38	26.0836	0	0	0	9.1643	11.3989	1
51.2003	17.9159	0	0	1	8.56119	11.378	1
56.1352	26.8258	0	0	0	7.45613	60	0
39.7721	26.2245	0	0	0	7.25897	20.1397	1
47.4262	21.9835	0	0	0	7.2004	17.5756	1
33.3142	27.8678	1	1	0	10.6287	4.36283	1
53.9922	16.6617	0	0	0	11.2084	9.2794	1
56.472	29.9528	0	0	0	8.27159	2.05576	1
45.1681	20.6094	0	1	0	7.71624	7.93531	1
65.7399	20.0753	0	1	0	9.57671	0.33458	1
37.7423	24.4309	0	0	0	10.1946	10.5521	1
35.3563	27.1649	0	0	1	10.526	0.7352	1
52.2445	25.8196	1	0	1	8.07143	0.101849	1
60.471	21.2867	0	0	0	9.66561	8.83431	1
66.8393	22.4696	0	0	1	13.1344	1.67325	1
45.4112	19.3348	0	0	1	7.61047	7.8796	1
60.7868	23.8766	0	0	1	9.94174	0.253125	1
49.6149	30.3751	0	1	0	11	1.77236	1
48.2737	24.9787	0	0	0	8.06425	2.57065	1
58.8366	29.2971	1	0	1	11.2226	0.496328	1
56.5232	32.277	0	1	0	7.32153	2.91323	1
34.2361	22.0599	0	0	1	11.269	1.7025	1
64.7654	24.0671	0	0	0	10.0867	0.632757	1
63.8009	35.856	0	0	1	7.16116	0.472111	1
43.7444	32.2217	1	1	0	11.3753	0.542069	1
53.958	16.638	0	0	0	8.20828	10.3473	1
54.9403	26.9357	0	0	1	9.69338	0.762947	1
52.6067	25.0028	1	1	0	11.2603	0.755014	1
44.4969	29.1323	0	0	0	8.07111	17.8234	1
43.2838	21.2751	0	1	0	8.94343	15.4685	1
49.7445	20.802	0	1	0	12.2523	6.31763	1
61.7273	21.6196	0	0	0	5.86039	15.7968	1
55.436	22.1404	0	0	1	12.8373	0.065167	1
46.2939	29.0766	0	1	1	7.07149	0.27729	1
57.717	19.094	1	0	1	8.60146	0.807936	1
21.5146	21.8869	0	1	0	10.5648	28.494	1
61.4877	16.0549	1	0	0	11.2063	7.38296	1
32.6029	30.0356	0	0	1	10.596	1.73916	1
46.3756	31.3552	0	0	1	10.0945	0.479904	1
38.8033	23.3646	0	0	1	9.12791	10.2542	1
37.0532	23.5103	1	0	0	13.1226	4.72239	1
61.6083	27.2661	0	0	1	11.5459	1.50899	1
45.323	32.3724	0	0	0	12.3512	4.98583	1
53.465	27.0431	0	0	0	9.15729	2.34339	1
49.5308	21.5123	1	1	1	5.34358	1.3343	1
54.7704	16.9059	1	1	0	12.0401	1.89943	1
50.7682	19.4244	0	0	0	10.7129	8.29762	1
37.1701	25.3661	0	0	1	10.3657	8.78263	1
59.9627	21.7234	0	0	1	8.86525	0.0302416	1
45.0624	25.9748	1	0	1	9.30376	1.00042	1
34.4342	22.2354	0	0	0	8.8019	17.2506	1
45.7188	19.7093	0	1	0	10.0903	0.928196	1
65.0076	19.1148	1	0	0	7.72865	0.548212	1
58.5022	32.8118	0	1	1	11.5252	0.11221	1
46.5135	29.4449	0	1	0	14.0733	2.27116	1
46.5074	33.6526	0	0	0	8.80469	2.83188	1
46.7836	27.6998	0	0	0	6.81442	60	0
70.7675	22.85	0	0	0	9.79597	1.94496	1
53.8194	31.6167	0	0	1	10.6304	1.59719	1
54.3004	24.8347	0	0	0	10.9065	2.91436	1
60.3028	26.1042	0	0	1	13.205	0.0963792	1
52.3879	24.7859	0	0	0	11.6316	3.82497	1
47.4096	10.2655	1	0	0	6.37684	37.1546	1
48.0365	33.0237	0	0	1	7.52805	0.2712	1
49.284	27.455	0	0	1	10.8113	1.43223	1
49.6278	26.6491	0	0	1	9.09169	0.0407485	1
57.2763	24.6911	0	0	1	13.0303	1.93967	1
50.5195	25.8171	1	0	0	8.12573	6.57205	1
57.3264	22.0136	0	1	0	11.9214	2.51422	1
49.1928	28.0829	0	1	0	8.70132	3.99651	1
50.7864	18.4645	1	0	1	10.5244	1.61341	1
30.018	25.9303	0	0	0	8.34415	60	0
59.1633	27.8079	0	1	0	11.1177	2.62379	1
53.4649	24.0067	1	0	1	12.1454	0.0696314	1
59.9801	26.8543	0	0	0	10.506	0.956629	1
21.0374	20.0433	0	1	0	13.8183	19.7637	1
70.8837	20.1709	0	0	0	8.55913	7.34664	1
48.6041	26.1836	1	0	1	10.1959	0.548135	1
61.0818	28.3927	0	1	1	11.6917	0.592884	1
39.6009	15.6257	0	0	0	8.10044	60	0
56.1277	27.6101	1	1	0	10.1246	0.733414	1
39.4658	22.284	0	0	0	11.3281	21.1323	1
43.7623	24.036	0	0	0	11.8584	21.5828	1
69.1403	18.3024	0	0	0	12.2837	2.76132	1
48.0932	20.7419	0	1	0	8.26187	12.4975	1
52.1743	29.8306	0	0	1	10.5765	0.0345685	1
58.7007	25.1643	1	0	0	7.37018	0.445283	1
54.9568	23.0861	0	1	1	8.55125	2.47772	1
51.5042	24.4176	0	0	0	9.65177	12.8133	1
53.6496	27.4461	0	0	0	12.2881	6.25012	1
74.0342	27.2025	0	0	0	11.0558	1.34534	1
49.4238	24.6249	0	0	1	10.0802	1.07083	1
52.011	30.4648	0	1	1	10.8973	0.455161	1
60.5065	29.8523	0	0	0	11.0424	3.64025	1
61.0553	27.0669	1	0	0	10.738	1.86996	1
61.8703	25.2731	0	0	1	8.84985	0.546677	1
56.3873	28.2866	0	0	1	8.08662	1.48588	1
38.57	26.5713	0	0	1	9.55342	4.86364	1
66.3343	30.304	1	0	0	8.41228	1.89374	1
38.5365	29.4978	1	1	1	11.2426	0.508961	1
53.0264	19.9087	0	1	0	13.0579	5.30684	1
42.4572	19.5702	0	0	0	11.1273	60	0
49.3586	21.4938	0	0	0	6.37972	14.9056	1
53.2876	29.8807	0	0	0	8.7335	4.01858	1
53.2136	17.1185	1	0	0	10.0363	7.37425	1
54.2192	26.9738	0	0	0	7.13041	11.8997	1
66.1371	26.8127	0	0	0	10.0624	4.29016	1
54.5353	30.8132	0	0	1	10.9386	0.421064	1
47.5584	25.9017	0	0	1	12.8177	1.79311	1
59.6409	18.284	0	1	0	13.6374	3.78035	1
61.8947	20.2032	0	0	0	7.61695	10.261	1
37.7239	19.09	0	0	0	9.76682	20.9674	1
55.974	22.3103	0	0	0	9.79207	9.36639	1
57.0117	24.0855	0	0	0	8.57398	10.5742	1
47.0244	19.1728	0	1	0	10.1973	7.81378	1
63.7571	32.3533	0	0	0	9.83986	2.00095	1
48.4994	18.3736	0	1	1	11.2276	3.73522	1
51.2558	31.7305	1	0	1	12.7132	0.587435	1
48.2693	30.9258	1	0	1	10.2647	0.501827	1
50.1558	29.4915	0	0	0	9.0199	60	0
39.0372	21.5312	0	1	1	7.94896	0.471248	1
35.5995	26.7123	0	0	0	14.0849	7.39386	1
65.9451	18.6131	0	1	0	11.8138	0.221888	1
41.5304	29.5545	0	0	1	10.7994	4.17287	1
40.0861	24.6301	0	0	1	9.66804	7.2323	1
28.4661	22.9534	0	0	1	13.2238	10.4093	1
43.6104	18.8813	1	0	0	9.68075	3.73158	1
36.7691	12.6125	1	0	1	6.57577	60	0
66.4202	19.8073	0	1	1	10.5301	0.619163	1
60.0982	30.564	0	0	0	7.54439	6.64423	1
43.1185	22.9858	0	0	0	10.5375	5.98988	1
72.5244	24.1534	0	0	0	12.6883	1.12627	1
59.8177	28.2778	0	0	0	6.65498	60	0
46.7517	34.0283	0	0	1	8.20073	1.55794	1
25.0059	31.625	0	0	0	11.7295	12.7024	1
72.9094	20.1383	0	1	1	9.00106	0.484464	1
36.1043	15.2871	0	0	1	10.8303	60	0
33.546	36.7981	1	1	0	10.8346	0.693171	1
60.2257	36.345	0	0	0	11.7791	1.08222	1
74.3975	25.9423	0	0	0	8.70682	0.66765	1
63.8427	18.6476	0	0	0	4.89634	13.442	1
55.6391	29.8161	0	1	0	10.7937	3.2974	1
55.9475	24.4601	1	1	0	6.86199	2.89731	1
58.5342	24.4351	0	0	1	11.8704	3.23871	1
57.5893	29.4723	0	0	1	9.91547	1.14005	1
52.8119	26.6719	0	0	1	9.40794	3.26787	1
51.042	19.0709	1	1	1	11.3811	0.76843	1
49.3741	23.3763	0	1	1	6.51631	2.16046	1
42.4604	28.3058	1	0	0	9.59959	5.82746	1
47.1932	27.5513	0	0	0	10.8957	12.5934	1
33.0704	26.3101	0	1	1	10.5057	0.0955712	1
49.0166	29.6671	0	0	1	9.02234	3.67397	1
40.1141	23.1914	0	0	0	9.04253	60	0
38.9641	25.8933	0	0	0	13.0865	16.25	1
51.7989	8.1221	0	0	0	11.8253	60	0
63.92	22.7517	0	1	0	8.67165	3.04451	1
59.1832	28.8195	1	1	0	12.6969	0.806958	1
34.295	23.048	0	0	0	11.5102	25.6892	1
40.1037	22.6689	0	0	1	10.9768	5.68896	1
59.4077	19.7927	0	1	1	11.0532	0.502872	1
40.1751	30.0168	0	0	1	7.70776	60	0
47.7537	27.7423	0	0	0	13.0105	10.7329	1
55.5005	29.1271	0	0	0	11.903	7.61644	1
40.3166	16.3689	1	0	0	10.4902	2.97713	1
51.0538	24.1977	0	0	1	10.4872	1.57714	1
36.6597	23.5994	1	0	0	9.81705	10.4174	1
43.9863	23.5971	0	0	0	8.86258	60	0
53.1978	21.9199	0	1	0	11.0691	6.52842	1
34.0701	23.2695	0	1	0	8.40919	11.1359	1
54.4047	29.2482	0	1	0	10.3014	3.03468	1
49.8036	15.4357	0	0	1	10.1947	1.02104	1
55.5249	33.8865	1	0	0	10.7704	1.29864	1
52.2391	27.4192	0	1	0	11.8825	0.0394915	1
63.6414	24.7883	0	1	0	10.8067	0.187885	1
51.2522	29.5342	1	0	1	11.3871	0.814251	1
45.7059	17.7408	0	0	0	6.12011	30.3137	1
51.223	21.6765	1	0	1	10.9208	0.14604	1
55.433	24.3946	0	0	0	10.1501	7.0027	1
50.4886	31.8278	0	0	0	10.7434	0.529565	1
50.4059	24.7675	0	1	0	8.94184	3.08298	1
42.9801	27.2503	0	0	0	12.3019	2.69715	1
43.371	22.0521	0	0	1	10.5009	2.15696	1
35.9739	27.4342	0	1	1	8.51037	0.85634	1
67.4958	33.3862	0	0	1	8.86337	0.40154	1
37.5614	29.9776	1	1	0	11.8055	0.317514	1
43.0709	24.5927	0	0	0	9.82942	60	0
42.8159	28.3775	0	1	1	9.99057	1.0233	1
58.9492	27.8876	1	0	0	9.60457	2.77434	1
47.0505	27.5329	1	1	1	12.0223	0.571588	1
62.4774	30.5598	0	0	1	10.9647	1.28306	1
43.2651	30.5224	1	0	0	7.62573	3.05926	1
52.7899	24.3642	0	0	0	8.04846	5.72339	1
41.6465	28.2094	0	0	1	10.0091	2.50179	1
71.4515	23.0845	0	0	0	8.71392	5.73446	1
38.124	20.3846	0	1	0	5.67894	17.5535	1
53.0982	23.6525	0	0	0	8.50995	12.5214	1
56.3378	24.6186	0	0	0	9.44295	9.97058	1
54.138	16.6921	0	0	1	9.2	9.99659	1
48.1471	29.3017	1	1	0	11.4415	1.80221	1
48.7018	11.1634	0	0	1	5.53092	27.9892	1
50.4381	38.5741	1	1	1	8.45527	0.016762	1
48.53	32.5094	0	0	0	11.5913	60	0
59.6388	23.695	1	0	1	8.66468	1.10894	1
72.1052	25.0471	0	0	0	7.57722	60	0
44.4251	26.5149	1	1	1	8.6386	0.0264638	1
36.302	22.0542	0	0	1	10.8924	6.50378	1
49.1172	25.9631	0	1	0	9.49319	5.05452	1
75.7971	24.28	0	0	1	8.55008	0.506288	1
41.9633	24.5286	0	0	0	10.9636	2.19323	1
66.3912	25.9073	0	1	1	10.7497	0.496075	1
66.777	18.4324	0	0	1	7.473	2.49132	1
44.4641	25.1978	0	0	1	10.1896	0.307161	1
55.6898	25.8172	0	1	0	7.40103	3.6189	1
66.284	25.6442	0	0	1	12.3402	0.202995	1
46.2087	23.9208	0	0	1	12.4624	60	0
47.9642	30.6893	0	0	0	9.42465	3.22392	1
44.1832	23.2317	0	1	0	12.1299	10.6634	1
39.8524	26.1366	0	1	0	8.48757	0.474339	1
43.5072	31.4865	0	0	0	9.72023	7.52408	1
37.7606	24.6031	0	0	0	8.83042	5.81441	1
50.3408	26.0723	1	0	0	9.95063	1.89184	1
42.3003	24.5181	0	1	1	10.1325	0.689862	1
52.3379	31.1868	1	0	1	9.99467	0.960307	1
34.441	23.7114	0	1	1	9.81963	0.199885	1
53.3088	31.4168	0	0	1	10.2546	1.2948	1
58.3353	24.4821	0	0	0	12.5108	6.27248	1
30.0626	20.7027	1	0	0	5.97825	60	0
53.7406	28.3969	0	0	1	13.8418	1.48739	1
62.2767	23.4767	0	1	1	9.29844	0.379197	1
37.9036	28.1025	0	1	0	9.84419	6.63561	1
66.7257	11.353	0	0	0	12.6586	60	0
54.1902	25.026	0	0	0	11.2134	11.3134	1
42.9499	22.702	0	1	0	11.07	6.08273	1
49.4423	19.6837	0	0	0	12.4913	12.4329	1
55.5833	22.2338	1	0	1	9.67049	0.273963	1
50.7601	22.1315	1	0	1	11.838	1.27007	1
55.3876	24.7601	0	1	0	7.47903	2.18958	1
40.7933	18.1634	0	0	0	10.835	5.76695	1
51.6936	26.5814	0	1	1	11.1236	0.835856	1
35.8629	31.8311	0	1	0	12.2921	0.313607	1
48.8877	26.4046	0	1	1	11.4157	0.242257	1
40.9609	29.0449	0	1	0	10.409	1.81443	1
42.6447	30.4728	1	1	0	9.36478	2.61537	1
62.3609	31.1824	1	0	0	9.34252	1.65405	1
60.9131	34.3507	0	0	1	9.35944	0.709709	1
56.0914	22.504	0	0	0	7.40424	4.92155	1
39.0769	21.4076	1	0	0	13.4869	6.48803	1
46.8359	28.9173	1	0	0	11.9974	2.92669	1
62.131	28.5413	0	0	1	10.509	0.00917327	1
51.4172	28.8784	0	0	1	11.6299	2.99891	1
73.1933	34.4464	0	0	0	11.5061	1.23067	1
53.9332	25.0568	0	1	0	8.01405	7.72316	1
51.9205	27.1308	0	1	1	11.2735	0.76454	1
46.9088	20.0981	1	1	1	12.5395	0.876966	1
51.3354	35.6766	0	0	1	8.64421	0.905008	1
48.4753	23.3173	0	0	1	6.9326	0.0846887	1
57.0811	23.4589	0	0	1	7.67591	4.58527	1
59.567	23.2663	0	0	0	9.80731	6.10571	1
42.1401	21.7755	1	0	0	7.5605	7.82313	1
36.6877	21.3528	0	0	1	9.65599	5.67244	1
31.6379	22.3815	1	0	0	8.69057	10.448	1
55.0799	18.171	0	1	0	9.9984	9.09496	1
38.9663	21.0734	0	1	1	8.98067	4.80482	1
28.4711	34.7448	0	0	0	9.92804	16.3546	1
53.8858	28.6783	0	0	1	11.205	2.76029	1
74.93	29.6295	0	0	0	8.08388	1.49889	1
49.9393	30.886	1	0	0	10.5627	1.2057	1
58.3849	34.1707	0	1	0	8.29549	1.21334	1
50.8183	16.1429	0	1	1	9.9885	0.884224	1
49.0111	18.8506	0	0	1	9.83629	60	0
59.1908	20.9814	0	0	0	10.7112	9.41382	1
47.0973	22.6514	0	0	0	10.3693	5.45042	1
52.6739	23.4972	1	0	0	12.4778	4.81502	1
53.217	22.7651	0	1	0	9.94788	5.40203	1
43.3191	26.0965	1	1	0	8.74499	0.141432	1
59.9204	25.1765	0	0	0	11.8595	1.84058	1
48.2504	21.3858	0	0	1	10.662	60	0
42.4425	14.1223	0	1	1	11.7683	3.52141	1
55.3651	20.0357	0	0	0	9.76006	22.8995	1
41.0153	22.2538	0	0	1	7.3826	7.36997	1
50.2818	23.7646	0	0	0	14.4878	2.94266	1
49.9088	19.3517	0	0	0	8.79471	20.9949	1
60.859	22.546	0	0	1	7.67815	0.500759	1
54.747	19.3451	0	0	0	11.434	18.1587	1
49.7497	24.3709	0	0	0	8.1097	60	0
58.1777	19.6345	0	0	0	9.21519	21.1839	1
63.9021	20.7555	1	0	1	10.2491	1.03876	1
55.5781	18.4566	0	1	1	9.71336	0.179966	1
50.1035	24.2325	0	0	0	9.27317	9.8532	1
36.8816	20.6678	1	1	1	13.1794	1.10727	1
39.3489	29.5339	0	0	0	9.77707	18.3499	1
46.9478	27.0293	0	0	1	8.20115	2.59831	1
43.9049	24.6507	1	1	1	11.9539	0.644803	1
48.1303	21.0126	0	0	0	8.55492	6.20344	1
50.5665	26.9026	0	0	1	9.78187	1.09456	1
55.2969	28.4535	0	0	1	8.19075	60	0
49.295	25.7134	0	0	1	10.4229	3.55587	1
54.865	33.0185	0	1	1	10.0796	0.374074	1
50.6447	27.2982	0	0	0	9.94198	6.07582	1
30.2453	29.568	0	0	0	10.3	7.72021	1
40.6066	25.6678	0	0	0	11.6356	16.6465	1
48.5591	28.3783	0	0	0	11.4062	0.068104	1
37.9031	21.0161	0	1	0	7.92119	60	0
55.9993	22.708	0	0	0	8.65069	0.0672078	1
65.3075	26.7468	0	0	0	11.8487	3.63201	1
62.1876	26.7105	0	0	1	8.43434	0.0878212	1
47.8656	27.5381	0	0	1	10.9838	4.10384	1
64.9073	30.502	0	0	0	11.679	2.07798	1
51.4867	17.8751	0	0	0	6.71684	30.5864	1
46.6291	20.1277	0	0	0	9.18732	60	0
43.866	26.1479	0	1	1	11.6301	0.615481	1
46.9753	21.3782	1	1	0	9.70605	2.7742	1
46.1182	41.8888	0	0	1	9.19165	1.1304	1
51.7042	27.5786	0	0	1	11.6622	1.82787	1
51.6057	24.6083	0	0	1	12.2078	1.72848	1
50.0305	22.4227	0	0	0	8.64318	9.65002	1
54.3694	22.5992	0	1	0	13.5343	2.41465	1
61.9065	25.1507	0	1	1	6.43157	1.09326	1
59.4955	25.5599	0	0	0	6.98577	0.620877	1
35.151	22.7165	0	0	0	9.09124	21.4229	1
24.4608	23.6342	1	0	0	9.33094	16.2454	1
59.3432	31.7214	1	0	0	9.42247	1.76139	1
36.3312	31.9225	0	0	1	8.93099	3.13094	1
47.7523	26.2602	0	0	0	8.54878	18.6395	1
38.2989	18.2937	1	0	1	9.55938	3.2479	1
31.9802	27.6925	0	0	1	8.82031	7.36005	1
55.4146	32.7714	0	0	0	11.3639	0.10042	1
57.5916	31.8489	0	0	1	10.0612	0.447779	1
44.2349	28.6721	0	1	1	9.55767	1.91925	1
24.0896	32.1121	1	1	1	9.85576	0.962034	1
44.5376	25.2669	0	1	1	12.2283	2.49017	1
53.918	28.1405	0	0	0	9.03319	8.87335	1
35.2109	21.5961	0	0	0	7.45322	29.4839	1
51.8336	26.4613	1	0	0	8.04527	4.79688	1
49.8469	31.6477	0	1	0	9.53396	2.05432	1
55.7929	22.0529	0	0	0	10.963	60	0
51.1958	20.6928	1	0	0	11.7596	0.396179	1
40.2693	25.4874	0	0	0	13.2973	18.713	1
61.9657	23.8667	0	1	0	11.4783	1.87062	1
48.4147	28.2457	0	1	0	8.2341	5.03992	1
49.727	22.7337	0	0	0	9.59355	3.6524	1
40.6673	33.5922	0	1	1	5.67268	1.94553	1
45.5672	18.5516	0	0	0	9.37692	60	0
41.152	31.2687	0	0	1	8.78979	2.4166	1
48.2705	21.1758	0	1	1	5.37395	3.82369	1
67.1171	16.0201	0	0	0	14.2151	7.052	1
36.281	26.1894	0	0	1	9.24403	5.65918	1
33.8644	23.727	1	1	1	5.78558	2.86587	1
64.7117	19.452	0	0	0	9.45172	60	0
47.9068	16.5931	0	1	0	13.3015	5.92812	1
43.3093	24.9582	0	0	1	13.8142	1.87699	1
60.399	29.8792	0	0	0	10.1167	1.9956	1
43.9438	27.9248	0	0	0	10.1928	60	0
68.2601	25.2835	0	1	1	12.4512	0.569825	1
56.7793	27.3942	0	0	1	9.69898	0.137668	1
45.1209	24.8639	0	0	1	10.9206	0.58159	1
71.5731	17.8514	0	0	1	11.6792	2.14846	1
43.9429	17.8955	0	1	1	7.84813	2.21186	1
57.421	23.9842	0	0	0	13.0735	0.99365	1
52.9929	24.1967	0	0	0	8.24062	8.07073	1
63.0174	29.2549	0	0	1	8.73242	1.81097	1
65.6151	28.7865	0	0	0	10.1996	2.05416	1
50.32	28.0257	1	0	0	11.8792	2.9086	1
42.4658	23.5986	1	0	0	11.3548	9.05447	1
54.5997	18.0967	0	1	0	9.9012	2.20726	1
43.2228	27.0604	0	0	0	10.5683	12.0864	1
70.1339	27.6258	0	0	1	12.1466	1.17542	1
51.3654	13.0573	0	0	1	10.0168	3.25842	1
46.3468	20.8283	0	1	0	8.37589	16.742	1
51.8468	21.5447	0	0	1	8.79414	2.83358	1
36.5287	25.5918	0	1	1	11.8186	0.854687	1
40.2839	20.9832	0	1	0	8.37753	18.913	1
62.0041	24.8093	1	0	0	6.86431	2.24734	1
43.4311	23.9473	0	0	0	9.39162	19.7358	1
39.5309	24.2043	0	0	1	9.84931	4.95526	1
55.3665	21.418	0	1	0	11.721	5.00739	1
61.857	21.8051	0	1	0	7.08445	0.277336	1
57.1895	19.5987	1	1	0	10.6929	1.19176	1
59.9605	26.9003	0	0	1	12.3025	1.50329	1
42.432	27.8555	0	0	1	8.36531	2.40018	1
35.7819	21.1469	0	0	0	10.1633	60	0
65.0133	32.6032	0	0	1	5.69882	1.63676	1
46.7732	23.427	0	0	0	11.7463	0.812752	1
47.4917	32.6509	0	0	1	11.5912	2.17333	1
63.2819	21.7894	0	0	0	9.96004	2.18628	1
55.5623	14.8671	0	0	0	7.34544	60	0
54.5589	27.011	0	0	1	11.3338	3.03162	1
71.65	26.2427	0	1	1	9.51	0.435344	1
43.5648	25.172	0	0	0	4.43924	60	0
59.2784	21.7888	0	1	0	11.5564	4.7388	1
50.5701	24.8271	0	0	0	12.3272	13.6888	1
52.6859	22.4437	0	0	1	12.6786	1.15889	1
65.2847	23.4883	0	0	0	7.44599	4.61631	1
55.0784	29.2082	0	0	1	6.16641	60	0
55.383	25.9211	0	0	1	9.17923	3.44345	1
60.7251	28.0498	0	1	0	11.0357	0.443546	1
46.3505	23.8407	0	0	1	8.11442	60	0
41.6079	23.2899	0	0	0	6.81793	14.8434	1
39.5519	19.2326	1	0	1	11.4491	4.76426	1
30.3364	23.1498	0	0	1	9.30959	6.31874	1
70.5621	8.39443	0	0	0	11.2452	30.2669	1
38.9679	22.0489	1	0	0	10.0316	0.242992	1
47.7875	24.5906	1	0	1	9.66779	0.576187	1
47.2319	27.8184	0	0	0	9.87173	7.2716	1
53.0741	23.6566	1	0	0	9.28311	1.77925	1
58.1574	26.7384	1	0	0	9.08292	2.96401	1
58.6047	14.1011	0	0	0	7.79744	60	0
44.1692	24.7158	0	0	0	10.9667	60	0
48.3288	16.6025	0	1	0	12.4951	16.3328	1
52.8258	18.9585	0	0	0	8.99904	14.2574	1
47.5131	24.0642	0	0	1	13.7322	4.94526	1
66.0735	31.3813	0	0	0	10.7532	0.504038	1
54.9097	26.856	0	1	0	10.5163	4.30516	1
57.3488	25.0912	0	1	0	11.31	0.19389	1
56.6288	24.9023	1	0	0	11.9502	2.20462	1
61.7347	21.4319	0	0	0	9.09085	7.52046	1
51.8102	22.2801	0	0	0	11.1096	17.066	1
37.0317	27.1369	0	0	0	12.0933	60	0
53.9969	18.0732	0	0	0	9.24125	13.9359	1
43.4864	27.9653	0	0	1	10.0095	5.04161	1
44.7138	23.0575	0	0	1	8.46548	8.66812	1
55.8636	29.1278	0	0	0	9.0139	0.239975	1
62.3828	29.8055	1	1	1	9.30062	0.277394	1
50.2127	16.6346	0	0	0	8.19161	25.2481	1
53.0883	22.0921	1	0	1	9.87411	1.95496	1
67.0221	20.7224	0	0	1	10.6617	0.616169	1
52.4075	15.9364	0	1	1	10.8559	0.761235	1
76.0168	19.8373	0	0	1	8.38306	2.05206	1
55.6551	37.2063	1	0	0	8.78736	0.450886	1
32.3924	28.0475	0	1	0	11.7018	7.07879	1
57.5334	34.5864	1	0	0	8.78255	1.33484	1
53.8116	29.1455	1	0	1	11.6484	0.58795	1
62.8975	21.2908	0	0	1	8.53507	3.26938	1
56.7318	23.0911	0	1	0	10.754	4.12073	1
48.6154	27.9422	0	1	0	11.5047	2.1908	1
37.757	27.1875	0	1	1	4.70063	0.503785	1
47.9098	22.1133	0	1	0	11.7369	9.00241	1
41.4948	17.45	0	0	0	12.6081	60	0
44.1948	41.4388	0	1	0	9.38217	0.01258	1
55.8858	24.2943	0	0	0	10.6915	11.5555	1
66.699	23.3713	0	1	0	8.32176	0.719745	1
53.9467	25.5667	0	0	0	10.727	4.42526	1
38.0412	23.7864	1	1	0	14.9221	1.71874	1
54.446	25.6136	0	0	1	5.60653	3.97936	1
61.9663	31.4347	0	0	0	8.99858	0.525386	1
43.9022	24.3773	0	0	1	11.5935	5.74782	1
48.6598	19.1864	1	0	1	12.5232	2.96557	1
50.1469	24.1918	1	0	1	7.23516	2.57467	1
42.151	22.678	0	1	1	8.72362	0.466987	1
56.4828	32.1195	0	0	1	8.83936	1.95858	1
48.7905	30.8556	0	1	1	8.69401	0.916653	1
54.1953	25.5376	0	1	0	9.76765	4.64433	1
41.1251	18.6063	0	0	0	7.14262	60	0
45.6254	18.8705	0	0	0	9.49095	28.729	1
57.2238	25.0756	0	0	0	8.1277	60	0
46.2717	26.6816	0	0	0	9.86229	9.82218	1
67.2696	23.1269	0	0	0	8.58974	7.07879	1
46.0036	22.5992	0	0	0	9.66193	27.3735	1
52.2468	22.036	0	0	1	7.92713	6.90781	1
59.3259	24.883	0	0	1	11.9054	1.72063	1
35.8163	13.0862	0	0	0	9.34881	60	0
32.3919	19.4934	0	0	0	10.0277	26.2892	1
34.7434	21.8647	0	1	1	9.70836	2.67128	1
62.6258	31.0375	0	0	1	10.0145	0.459594	1
44.4814	20.9309	1	0	1	10.0044	2.97418	1
75.582	25.9023	1	0	0	11.6103	1.24884	1
44.3575	26.1327	0	1	1	9.42787	0.974506	1
51.8455	31.4896	0	0	1	8.56041	60	0
65.4211	31.3129	0	0	0	10.0834	3.26039	1
70.0609	24.7125	1	0	0	8.77419	1.22733	1
70.615	22.6226	0	1	0	9.85017	2.61145	1
62.0837	21.6808	0	1	0	7.89595	5.65957	1
60.2406	23.7947	0	0	1	12.0996	1.7543	1
55.9253	22.8298	1	1	0	8.43893	1.39267	1
57.7836	27.7681	0	0	1	12.3988	0.235989	1
44.4881	27.1015	0	0	1	9.87775	0.00807929	1
41.818	27.959	0	0	0	11.7123	60	0
49.9663	31.2964	0	0	1	8.46538	0.88306	1
48.2982	34.3143	0	1	0	6.06631	3.17994	1
45.4677	25.6233	0	1	0	6.70238	60	0
56.9639	30.4973	0	0	1	15.0058	1.22212	1
59.5531	23.2417	0	0	0	8.80412	1.81193	1
50.8841	30.925	0	0	0	12.1923	6.4667	1
64.7753	30.3075	0	0	1	7.40449	1.37434	1
38.5831	30.0421	0	1	1	10.3577	0.841174	1
48.0634	25.4703	0	1	1	10.6968	1.68527	1
42.8318	21.6582	0	0	1	15.6728	5.73726	1
31.3346	18.0274	0	0	0	9.36428	60	0
49.1732	24.7998	0	1	1	8.57746	2.54543	1
48.7825	32.6651	0	0	1	10.7019	0.201306	1
65.1345	23.4508	0	1	0	8.15047	2.73459	1
56.3081	28.9256	1	0	0	10.8192	0.719095	1
39.7581	29.2198	0	0	0	9.89302	14.596	1
68.5409	23.5816	0	0	0	8.49236	1.63425	1
62.2103	31.5817	0	0	0	10.9888	1.61153	1
55.821	10.4567	0	0	1	10.2166	2.19225	1
47.7352	18.8862	0	0	1	11.5206	8.1183	1
40.4056	20.4218	0	1	1	13.3049	0.637491	1
46.2779	20.9014	0	0	1	8.99671	7.78036	1
60.8875	26.6813	0	0	0	9.17698	6.72917	1
68.8459	26.4502	0	1	0	7.30871	0.485862	1
65.4324	26.97	0	1	1	11.0421	0.486004	1
45.1115	27.9804	0	0	1	8.7105	2.85665	1
38.8038	20.2495	0	1	0	10.6911	12.9237	1
51.4089	18.9091	0	1	1	12.3309	3.27676	1
32.3156	26.9816	0	0	0	8.6312	3.24151	1
53.2317	21.8488	0	0	0	9.05143	18.7482	1
48.524	17.1476	0	0	1	12.029	9.46742	1
45.3396	29.8567	1	0	1	11.4148	0.17629	1
34.053	31.9755	1	0	0	11.203	4.40018	1
55.136	32.7858	1	0	0	9.21723	1.77377	1
44.673	25.935	1	1	0	7.12786	2.4642	1
38.3008	28.1297	0	0	1	8.57633	4.04749	1
21.2774	31.8493	0	0	0	7.98104	14.3817	1
49.7249	21.7929	0	1	1	11.1631	2.15661	1
67.7225	30.5534	0	0	1	10.569	0.353164	1
66.6126	26.377	0	0	0	8.80277	3.49204	1
45.429	29.5686	0	0	1	9.14425	3.99794	1
43.9779	25.9305	1	0	0	10.9513	0.682769	1
54.6877	31.4813	0	1	0	9.36134	1.87786	1
40.0161	26.1176	1	0	0	8.83771	5.25161	1
53.0179	17.5801	0	1	1	13.9572	1.22439	1
57.6608	32.2596	0	0	0	8.90075	3.90985	1
62.2693	20.2623	0	1	1	11.3373	0.0300181	1
48.9985	31.2653	0	0	0	10.7852	4.72056	1
47.9633	24.5488	0	0	0	6.95349	13.0399	1
41.2202	30.8801	0	1	1	8.64201	1.21861	1
41.7312	30.6738	0	0	1	11.6382	0.87408	1
47.7352	27.1507	0	0	0	9.73703	3.47836	1
53.6737	27.5427	0	0	0	7.07012	9.59132	1
59.1358	27.1131	1	0	0	10.789	0.298257	1
41.9682	14.9309	0	1	0	8.83539	11.2095	1
64.9269	25.5917	0	1	1	10.8718	0.85122	1
47.2888	19.4197	0	0	0	15.3755	2.45328	1
49.7863	25.8559	0	1	1	10.7649	1.00428	1
42.5279	19.2853	0	0	1	11.2243	8.53453	1
25.7576	19.0752	0	0	0	9.49201	16.2861	1
58.8405	33.0247	1	0	0	7.76082	0.719563	1
57.3684	30.3472	0	0	0	12.0478	3.49209	1
47.1867	24.9793	1	0	0	8.78832	2.77898	1
50.6699	25.9238	0	0	1	9.54164	0.550165	1
55.1594	23.7604	0	1	0	13.587	1.24518	1
34.3745	27.8494	0	0	1	9.32458	1.03798	1
44.7095	21.6197	0	0	0	12.4307	26.8707	1
57.9426	29.9687	0	0	0	10.775	60	0
37.4571	23.7346	0	0	0	8.89382	22.3732	1
52.9356	22.9008	0	0	1	10.6828	2.36463	1
36.4342	25.1086	0	0	0	8.56716	22.6148	1
54.6643	22.0443	0	0	1	11.8095	2.50965	1
49.6436	26.6434	0	0	0	12.4942	9.34511	1
33.8487	22.3132	0	1	0	10.098	60	0
61.6474	27.3426	0	1	0	12.685	0.830166	1
42.6541	31.08	0	0	0	10.3201	60	0
41.8975	21.4034	0	0	1	11.829	9.99611	1
52.0057	24.3471	0	0	0	15.9024	9.47389	1
61.4864	27.3067	1	1	0	14.9502	0.328797	1
39.8418	22.8207	0	0	1	9.6349	10.4165	1
50.6168	27.3216	0	0	0	10.587	8.93424	1
54.2882	27.777	0	0	0	7.89209	5.74989	1
56.9311	30.4163	0	1	1	11.5973	0.777409	1
51.7644	21.97	1	0	0	10.7784	60	0
46.3297	20.2861	0	0	1	8.45196	9.85171	1
41.7241	23.4621	0	0	0	12.3737	11.0713	1
50.8614	20.1612	0	0	0	9.46878	23.5251	1
39.2786	27.8225	0	1	1	8.95818	1.26376	1
20.7865	19.1912	0	1	1	10.799	60	0
54.3656	36.6651	1	1	0	9.06985	0.35273	1
59.0393	31.4796	1	0	0	9.93664	0.905982	1
26.3707	25.0629	0	0	0	13.4925	60	0
39.9027	29.337	0	0	0	8.77063	2.69093	1
56.1915	16.816	0	0	1	11.3508	7.58198	1
70.575	37.6169	0	1	0	8.833	0.461398	1
50.2079	22.0489	0	0	0	8.05362	17.9483	1
42.72	24.3975	0	0	0	9.8369	11.3997	1
48.171	15.7203	0	1	0	15.3689	9.50931	1
63.7488	27.4314	0	1	0	11.5633	2.01612	1
43.5404	19.4683	0	0	0	10.9241	35.1888	1
42.0081	25.5083	1	0	1	8.9509	2.65072	1
45.1726	22.2786	0	0	0	9.23083	60	0
40.4667	19.6113	1	1	0	7.03305	6.47313	1
51.2267	20.9782	0	0	1	13.5901	4.5061	1
66.2468	26.1289	0	1	1	10.5378	0.71405	1
53.2308	18.5925	0	0	0	10.3639	25.384	1
47.4765	21.2559	0	0	1	10.4077	60	0
47.0819	28.3164	0	0	1	14.1803	2.33468	1
34.3681	38.0124	1	0	0	10.599	2.83698	1
58.8311	27.3879	0	1	1	9.61493	1.03675	1
49.2216	20.4137	0	0	0	13.5982	18.7714	1
48.1952	23.1644	0	0	0	9.74069	8.60059	1
81.9311	25.1579	1	0	0	6.61683	1.36571	1
52.9875	23.2529	0	1	0	6.94599	10.1457	1
42.4821	29.5153	0	0	0	9.61658	4.04581	1
45.7364	26.0874	1	1	1	10.5833	0.0462184	1
61.4845	29.5393	0	0	0	11.6439	0.412406	1
51.1327	23.4278	0	0	1	8.1634	1.51873	1
35.6172	31.6275	0	0	1	9.54948	5.51977	1
59.1923	24.1676	0	0	1	8.3807	0.542001	1
43.3186	20.1441	1	0	0	12.2274	9.48873	1
68.733	35.8866	0	1	1	12.5648	0.229088	1
60.8005	15.8751	0	0	0	13.9165	16.9117	1
45.5268	21.3063	1	0	1	10.7031	1.4348	1
62.8102	21.8649	0	0	0	13.7306	4.8134	1
50.6786	37.5415	1	0	1	8.61419	0.200481	1
58.5277	34.0343	0	1	0	10.4319	0.307329	1
54.8473	32.4696	0	1	1	7.87836	0.229823	1
41.5364	23.3467	0	0	1	11.1467	1.21193	1
43.5645	37.1309	1	0	1	10.5695	0.321416	1
60.2996	26.8418	0	0	0	5.09231	2.27743	1
46.6522	29.8863	1	0	0	12.2192	1.63707	1
45.9635	25.8985	0	0	0	11.7107	15.0822	1
40.4488	24.7527	0	1	0	8.88872	9.64898	1
54.236	23.7411	0	0	0	10.5624	10.5619	1
70.6252	23.9518	0	0	0	7.01252	7.41608	1
39.3247	28.0425	0	0	1	8.45956	0.320714	1
50.2422	26.836	1	0	0	13.3382	3.34252	1
64.1222	24.8426	0	0	1	7.69131	0.647895	1
49.2036	32.5476	0	0	0	10.0191	3.06951	1
54.5237	10.1662	1	1	1	7.20728	1.22459	1
39.3761	27.5494	0	0	0	10.6759	2.39678	1
54.2831	28.5887	1	0	1	11.1255	0.180159	1
48.1286	30.7348	0	1	0	11.4483	4.30213	1
59.8573	24.6756	0	1	0	10.936	2.86863	1
61.8739	26.0396	0	0	0	12.8537	60	0
75.8956	29.9297	0	0	0	8.89194	2.51698	1
55.7963	32.4558	0	1	0	7.88345	2.79358	1
53.258	23.4973	1	0	1	8.82565	0.240736	1
51.9438	26.3349	1	0	0	7.30754	4.87612	1
46.4683	33.3929	0	0	1	10.1576	2.59662	1
53.3848	14.3799	1	1	1	9.72076	1.32211	1
47.046	21.5499	0	0	1	10.9551	5.09526	1
51.6846	32.3292	1	0	0	6.76752	3.32733	1
63.176	30.4627	0	0	0	9.97398	3.70656	1
39.9346	27.6122	0	1	0	12.429	8.52074	1
61.3988	22.757	0	0	0	11.1445	3.31655	1
63.1712	20.5909	0	1	0	6.20893	7.51801	1
48.8193	22.0439	0	0	0	9.97658	15.8898	1
28.7815	32.74	0	0	0	8.53445	9.95263	1
43.9218	21.8578	0	1	1	10.0257	4.01978	1
62.9699	25.5071	0	0	0	9.23869	9.55868	1
49.7713	21.2315	1	1	0	13.4786	0.193903	1
40.007	29.2139	0	1	0	10.1714	8.05802	1
44.9523	22.3064	0	1	0	10.6335	2.65536	1
58.4062	24.512	0	1	1	9.91187	0.350366	1
55.4673	16.5831	0	1	1	10.9489	0.167968	1
47.6107	16.9332	0	0	1	9.56623	60	0
46.3318	25.0384	0	0	1	11.547	60	0
46.0824	18.3742	0	0	0	9.21615	2.43917	1
40.7759	35.5254	0	0	0	12.7529	5.11156	1
66.1538	14.6924	0	1	1	10.9929	0.340961	1
46.7768	20.9991	1	0	1	9.69489	2.71655	1
62.1716	25.0835	0	0	1	11.6842	1.05542	1
65.2132	23.1743	0	1	1	10.9861	0.0659885	1
59.9831	19.4793	0	1	0	11.6546	6.25273	1
45.6838	20.2104	0	1	1	10.1715	2.78063	1
54.0373	20.0467	0	1	0	9.51762	8.79268	1
49.758	23.5664	0	0	0	10.2706	14.0075	1
40.963	34.7596	0	1	0	8.99925	2.27428	1
53.2436	25.3897	0	0	0	11.9587	8.8737	1
38.2096	30.9145	0	1	0	12.9384	0.095011	1
61.8768	27.5349	0	0	0	11.1581	2.4108	1
45.3538	30.5693	0	1	0	12.8363	3.65746	1
52.0116	11.0002	0	0	0	12.2537	60	0
52.8329	23.4777	0	0	0	9.4635	17.0061	1
47.411	31.5357	0	1	1	11.6716	0.778092	1
55.8669	22.1413	0	1	1	7.43407	2.82291	1
45.251	33.8124	0	1	0	10.3721	2.32111	1
58.713	32.4195	0	0	1	7.63529	1.01904	1
36.5402	22.6543	0	0	0	9.78069	9.03551	1
51.2638	22.4842	0	0	0	7.12061	21.5054	1
69.3893	19.932	0	0	0	12.1886	6.64376	1
39.9967	21.852	1	0	0	9.21023	60	0
43.2226	18.8371	0	1	1	11.8126	0.481462	1
55.1391	27.1441	0	0	0	9.84896	1.44253	1
51.7958	17.7198	0	1	0	6.31159	2.37572	1
53.5063	28.0187	0	0	0	9.03168	4.57482	1
54.8919	28.1404	0	0	1	8.93858	0.541617	1
56.3472	16.694	0	0	0	9.97045	26.1873	1
61.097	32.7491	0	1	1	13.0161	0.4595	1
54.0982	27.568	0	1	1	13.3472	1.01555	1
47.5874	28.7485	0	0	1	9.53754	2.6808	1
56.7257	21.2067	1	0	1	7.47944	1.53309	1
68.9988	28.1119	1	0	0	8.51178	1.90017	1
48.6737	30.632	0	1	0	10.9592	1.86872	1
40.2547	24.507	0	1	1	9.78352	0.266687	1
61.0708	35.0096	0	0	0	6.84936	2.32304	1
48.7962	25.2203	0	0	0	8.99281	11.3264	1
28.2733	30.7039	0	0	0	12.6231	60	0
58.4742	26.465	0	0	1	10.5845	0.469406	1
44.6467	27.9276	0	0	0	10.0946	13.7736	1
49.0947	16.6433	1	0	0	9.22241	60	0
53.3198	26.8553	1	0	1	9.08008	0.350384	1
51.905	21.3251	0	0	0	11.0879	60	0
57.0945	20.768	1	0	0	10.2841	5.52869	1
45.6451	33.7205	0	0	0	11.542	0.0641398	1
55.1311	23.9311	0	0	0	11.0933	3.94308	1
47.4045	19.9835	0	0	0	10.0394	16.0721	1
57.3881	23.2043	0	0	0	10.7684	11.9391	1
56.1537	18.4977	0	0	1	8.81494	6.76949	1
40.6456	32.1694	1	1	1	9.90366	0.107257	1
60.8598	21.5216	0	1	0	12.6819	2.50735	1
44.6404	27.6465	0	0	1	10.0214	1.66946	1
58.0806	31.7805	0	0	0	9.56562	2.55862	1
53.6729	22.4992	0	1	0	10.421	4.55962	1
68.3818	27.6601	1	1	1	7.66886	0.166366	1
47.7653	19.8496	0	0	0	10.4417	60	0
46.5068	37.2288	0	0	1	13.3921	0.177929	1
49.8058	29.6819	0	1	0	8.38277	60	0
46.9682	24.037	0	0	0	10.5341	18.7625	1
57.9994	21.1358	0	1	1	9.95301	0.0485316	1
33.8369	24.43	0	0	0	9.90183	8.8025	1
39.4632	23.3001	1	1	0	9.86574	60	0
39.322	34.7647	1	0	0	11.4286	0.252809	1
59.5031	18.8723	1	0	0	7.80376	0.332034	1
67.1061	25.674	0	1	1	11.3773	0.338964	1
48.9555	24.9083	1	0	1	10.1383	0.320043	1
48.3118	24.4129	0	0	1	6.47455	4.7355	1
50.7005	24.4569	1	1	0	10.7597	0.97534	1
61.6188	24.4196	1	0	0	10.2278	0.81287	1
40.7265	29.3653	1	0	1	8.25649	2.37439	1
52.3837	28.0449	1	0	0	10.3211	1.45438	1
59.752	27.0946	0	0	0	7.36747	7.15883	1
55.0109	9.83005	0	1	1	8.63059	8.50768	1
51.8958	26.499	0	1	0	10.074	5.85983	1
60.0105	16.7218	0	0	1	6.62877	4.07643	1
22.9677	28.2316	0	0	0	7.69723	60	0
56.7788	32.3725	0	0	1	7.99624	1.58637	1
43.4592	20.3688	0	1	0	10.1583	10.3596	1
31.6937	23.6911	0	1	1	10.8827	4.52123	1
55.112	22.0032	1	1	0	8.2144	1.30365	1
63.7366	31.1772	0	1	1	8.10214	60	0
48.6255	25.4751	0	0	0	10.2762	60	0
59.5287	33.6416	0	0	1	10.2223	0.459703	1
66.1228	27.0688	1	0	1	8.59952	0.628529	1
63.1491	26.2123	0	0	0	13.6574	1.56249	1
66.3996	25.341	0	0	0	10.3688	5.98216	1
57.4213	29.09	1	1	1	9.65967	0.0648189	1
50.7543	16.3116	0	0	0	9.22782	9.6442	1
33.9803	25.4267	0	0	1	12.0177	7.4846	1
47.5394	24.6498	0	0	0	11.0901	60	0
41.5675	28.6271	0	1	1	6.52471	2.73884	1
71.7094	24.0615	0	0	0	8.60838	5.90448	1
48.2411	19.8063	0	0	1	9.10643	2.77542	1
51.232	25.0368	0	0	0	9.9761	1.24603	1
55.5149	19.5858	0	1	0	11.2543	1.602	1
50.436	15.3737	0	0	0	7.8597	60	0
66.9505	28.6356	0	1	1	9.84119	0.62818	1
43.7735	27.8953	1	0	0	13.3985	1.99342	1
51.9461	27.3355	0	1	0	10.0581	0.958353	1
42.5753	31.5146	1	1	1	8.61141	0.0576336	1
36.7998	21.6748	0	0	0	7.33158	13.0944	1
43.8823	17.8444	0	0	1	9.0262	16.0922	1
49.6296	24.6499	0	0	1	7.8425	1.168	1
45.707	23.2625	0	1	0	9.2108	1.10471	1
43.0758	20.7885	0	0	0	11.0844	28.1812	1
35.9368	24.6008	0	0	1	10.0739	7.03727	1
49.1689	21.942	0	0	0	9.03997	14.8478	1
34.9528	15.82	0	1	1	6.41863	7.79198	1
57.6006	22.7941	1	0	0	11.664	3.50051	1
50.8244	19.3181	1	0	0	9.29504	8.36329	1
35.4245	26.1582	0	0	0	10.216	13.9876	1
46.9079	21.7198	0	0	1	8.17653	2.4026	1
42.4784	30.5582	0	0	1	9.18209	4.10563	1
53.1917	33.0193	0	1	0	8.84017	0.563651	1
63.4045	28.3969	0	0	1	7.33216	1.31742	1
31.2483	17.2449	1	0	0	8.18407	29.6865	1
51.1503	32.526	1	0	1	9.97059	0.573334	1
48.3987	32.8786	0	1	1	10.5971	0.7146	1
56.7134	25.094	0	0	1	8.63213	2.86381	1
52.132	31.6146	0	1	0	7.5946	4.01928	1
42.4803	22.2416	0	0	0	9.28712	13.4851	1
46.8095	15.6688	0	0	1	11.5593	9.03685	1
42.0397	21.1986	0	1	0	8.12169	14.3955	1
60.7601	33.6465	0	0	0	10.0258	2.63194	1
50.2131	17.5446	1	1	1	8.67912	1.89277	1
69.0119	24.9976	0	1	1	12.257	0.519514	1
49.3934	25.1707	0	0	0	8.98679	8.47245	1
42.9159	22.4351	1	0	0	11.324	9.36108	1
34.8629	22.7824	0	0	0	12.0301	60	0
31.9686	25.3612	0	1	1	13.083	2.41996	1
34.1586	22.1892	1	0	1	7.29338	60	0
52.6713	17.8897	1	0	1	7.20378	1.4476	1
55.0873	26.0752	0	0	1	12.3304	2.28466	1
34.1881	30.3668	0	1	1	12.003	0.264924	1
58.9504	29.3479	0	0	0	8.76615	7.20901	1
45.1694	20.9513	0	0	0	3.52601	43.9118	1
51.4679	18.7439	0	0	1	10.1618	3.31776	1
66.1222	23.5791	0	1	0	6.965	1.21266	1
58.9684	32.839	1	0	1	8.3446	0.25992	1
47.3147	28.228	0	0	1	10.3624	3.5436	1
41.0881	28.5198	1	0	0	10.6313	0.220271	1
28.4818	29.4493	0	0	0	13.1626	12.4042	1
42.8085	27.1038	0	0	0	9.25453	5.688	1
47.8887	25.603	1	0	1	8.04739	2.15415	1
40.1282	28.3115	0	0	1	11.8346	2.30001	1
48.6874	22.2692	0	0	0	10.7541	16.7469	1
50.7685	17.9277	0	0	1	9.27374	4.05074	1
47.7514	28.615	0	0	1	10.0635	1.39904	1
43.5	31.1887	0	1	0	9.24393	2.1062	1
51.6865	19.4088	0	0	0	11.3841	60	0
54.4194	29.1096	0	0	0	13.3759	60	0
39.096	33.4038	0	0	0	8.54902	3.161	1
64.1093	24.9888	0	0	0	10.8418	5.40659	1
49.0141	20.91	0	1	0	6.94049	4.37621	1
50.1885	25.6151	0	0	1	7.85488	3.32401	1
57.0821	22.2473	0	0	0	11.1251	8.3098	1
52.3322	21.9163	0	1	0	9.8592	4.50024	1
59.5314	27.1659	1	1	0	7.78167	0.894007	1
52.8712	16.9814	0	1	1	10.0175	4.17387	1
43.8756	17.7804	0	0	1	11.7578	60	0
53.615	25.0965	0	0	1	7.10615	4.73337	1
38.5627	24.8885	0	1	1	13.4931	1.53968	1
51.0856	26.7178	0	1	0	11.1461	1.98168	1
49.6677	34.3761	0	0	0	11.1859	1.16516	1
47.9188	25.5226	0	1	1	9.99731	2.11008	1
48.7146	27.9909	0	0	0	13.4943	6.43003	1
31.1815	20.1223	1	0	1	11.9246	5.24511	1
44.5128	28.8397	0	0	0	9.26485	5.43805	1
50.9284	22.368	0	0	1	11.5148	2.36566	1
51.5986	25.3571	0	0	0	8.53372	16.6243	1
39.7232	24.4558	1	0	0	9.4395	11.8583	1
62.6571	30.1649	0	0	0	12.9333	60	0
41.3383	18.4501	0	0	1	10.7752	11.4402	1
59.6946	13.5838	0	0	0	11.323	21.8862	1
54.2719	23.9328	0	1	0	12.3393	3.57198	1
43.5377	27.3427	0	0	0	11.0964	10.822	1
67.7531	25.7613	0	1	0	8.37764	3.4166	1
38.0636	31.161	0	0	0	13.3226	10.257	1
59.1915	27.1869	0	1	0	11.0323	2.49944	1
60.0058	22.1808	1	0	1	11.1736	0.278488	1
43.2938	13.3729	1	1	1	10.1118	3.9173	1
63.9247	23.8134	0	0	0	12.2215	4.44089	1
47.4995	30.1398	0	0	0	13.8299	8.55258	1
52.8869	23.0398	0	0	0	9.24931	14.4943	1
52.6032	25.1416	0	1	0	12.1308	0.2388	1
48.6569	27.1068	0	1	1	10.0687	1.14161	1
58.1081	19.9235	0	0	0	6.00379	24.7278	1
57.9349	28.1162	1	0	1	7.19189	0.0642524	1
32.5147	33.1856	0	1	0	10.8486	6.98876	1
63.0434	24.1359	0	1	0	12.0207	2.41897	1
33.3751	19.3547	0	0	1	11.2182	0.892425	1
60.3255	24.667	0	1	0	11.5382	1.66348	1
61.2671	13.8781	1	0	0	15.1792	0.230646	1
39.0903	26.6845	0	1	0	11.0568	0.0187684	1
45.8919	27.2614	1	1	0	9.47016	2.75063	1
38.943	33.3782	0	0	0	9.74671	60	0
47.8508	24.03	0	0	1	13.27	1.49582	1
46.9197	27.0424	1	0	1	7.46162	0.266671	1
57.7966	20.6936	0	0	1	12.4759	0.254479	1
63.1031	23.2179	0	1	0	10.0323	4.63475	1
63.9568	17.3741	0	1	1	8.33684	1.87424	1
44.3783	24.0261	0	0	1	7.0997	1.61757	1
47.9078	23.4735	0	1	0	12.9612	5.6767	1
33.1656	26.496	0	0	0	8.28528	60	0
41.9413	21.882	0	1	1	10.1247	3.91983	1
59.6485	25.4167	0	1	1	8.0505	0.759673	1
66.1558	23.3331	1	1	0	13.9317	0.940163	1
37.6565	23.3425	0	0	0	10.1963	60	0
44.0754	25.4018	0	0	1	7.30724	0.777216	1
49.7359	25.2026	0	0	0	9.14237	17.8831	1
52.8016	28.8059	0	0	0	12.7863	7.63516	1
41.904	24.3968	0	0	1	8.04634	6.01494	1
54.2406	23.2506	0	1	0	9.27714	4.23454	1
45.2616	24.096	0	0	1	12.3743	1.42953	1
49.8555	21.4267	0	0	1	10.6846	60	0
55.4628	23.2004	0	0	0	7.56108	8.68718	1
50.0642	35.1558	0	0	0	10.4467	3.66587	1
45.6361	20.4366	0	0	0	9.6945	6.21549	1
48.9039	23.6067	0	0	0	10.1048	4.67698	1
49.1164	23.0626	0	0	1	11.8931	5.87721	1
46.2999	23.7641	0	0	0	10.4812	60	0
47.412	23.3438	0	0	1	9.81444	6.08436	1
65.9865	26.3962	0	0	1	9.71618	1.81597	1
55.6092	16.4491	1	1	0	12.1536	4.40699	1
47.0452	30.1859	0	1	1	8.55931	1.87139	1
56.9695	28.1629	0	0	1	5.66419	1.81928	1
46.6618	18.7856	0	0	1	9.54941	60	0
61.7312	13.6546	0	1	0	10.7565	4.85668	1
53.6964	20.1146	0	0	1	9.16728	4.8147	1
48.927	23.7867	1	0	0	8.94931	7.11489	1
54.4772	37.9015	0	0	1	9.2715	1.16606	1
34.2912	27.7163	0	1	0	9.95089	7.17557	1
38.7323	15.9621	0	1	0	7.40341	60	0
38.0607	21.5517	1	0	0	11.3228	11.2317	1
51.4294	24.7339	0	0	0	4.67533	60	0
67.3251	26.2684	0	0	0	11.08	60	0
72.313	18.4263	1	1	0	10.6266	1.45241	1
56.3805	24.325	0	1	1	10.9941	1.48505	1
55.0084	21.4118	0	0	0	6.14315	7.00956	1
31.9894	19.4812	1	1	0	10.5857	6.99717	1
44.5733	26.298	0	0	1	8.915	0.172104	1
42.1222	28.8694	0	0	0	13.2044	60	0
43.7915	29.2052	1	0	1	10.7234	0.212856	1
48.3186	27.8719	1	0	0	7.64654	5.73933	1
45.2791	22.5132	0	0	0	6.61899	15.726	1
30.207	28.5727	0	1	0	8.77046	2.83516	1
57.4791	26.5453	0	0	1	11.6231	2.2542	1
39.2726	25.6697	0	0	1	12.3049	1.4572	1
52.3925	21.9415	0	0	1	10.3628	2.5253	1
70.7408	22.5156	1	0	0	10.1601	1.69977	1
40.8062	25.3694	0	0	1	9.33591	3.17029	1
24.6971	37.1994	0	0	1	9.95729	1.02832	1
47.14	26.5062	0	0	0	12.4314	6.02675	1
61.0096	21.9441	1	0	1	9.30676	0.24023	1
69.5835	20.8381	0	0	1	11.3176	2.01667	1
37.7045	22.5412	1	0	0	8.94316	2.94933	1
54.967	35.8865	1	0	0	12.0265	0.719914	1
45.3469	23.0037	1	0	1	11.1574	1.58417	1
48.9405	29.5344	1	0	0	11.9442	60	0
76.4434	23.1204	1	1	1	13.7642	0.0168472	1
34.9703	26.3059	1	1	0	4.83603	7.85731	1
52.5374	28.9587	0	1	0	11.5075	0.893186	1
54.6769	22.1405	0	0	0	10.9383	14.9292	1
60.8579	21.7944	0	0	1	10.895	0.369029	1
50.9798	33.2943	0	1	0	10.4812	3.22596	1
53.0805	29.923	0	0	0	10.4798	7.39766	1
46.0835	28.9534	0	0	0	10.6727	0.887619	1
52.6913	28.9364	1	1	1	11.812	0.0987754	1
46.5681	27.2979	0	0	1	11.6526	2.48092	1
56.2157	35.0889	0	0	1	9.95008	0.768552	1
46.3039	25.2195	0	1	1	9.62505	1.87605	1
53.771	27.8863	0	1	0	10.0403	2.34005	1
49.7074	17.7454	0	1	0	9.17425	60	0
61.2605	20.8752	1	0	0	13.5605	1.50678	1
49.4861	18.9959	0	1	1	7.45847	0.993886	1
32.2697	31.3703	0	1	1	11.4996	0.0945271	1
62.6192	12.2373	0	1	1	11.4877	1.35142	1
40.9427	22.9884	0	1	1	8.93922	2.19711	1
43.4623	10.0315	1	0	1	10.5921	7.83778	1
44.0434	20.8436	0	0	0	12.5259	24.43	1
63.7444	22.5453	1	1	0	9.33995	0.488566	1
28.6433	31.9244	0	0	1	12.6239	60	0
81.3775	26.9831	0	0	1	12.2365	0.182654	1
60.5606	20.8343	1	1	0	8.58028	2.86213	1
52.2324	30.3298	1	0	1	7.78388	0.8168	1
49.4511	25.0892	0	0	0	10.3309	12.217	1
52.8555	25.1878	0	0	0	7.5194	10.0125	1
55.2112	18.9866	0	0	1	4.1906	3.45074	1
56.4522	20.0499	0	0	1	9.02118	1.40907	1
55.556	20.8745	0	1	0	14.3485	4.33088	1
50.8958	25.2323	0	0	0	9.10569	16.8022	1
48.0266	25.3894	0	0	1	10.759	1.16365	1
48.4873	32.7205	0	1	0	11.4	2.0794	1
48.0509	26.9253	0	0	0	9.91765	60	0
61.3377	11.4622	1	0	0	9.33275	9.93521	1
55.9356	26.3132	0	1	0	12.4574	2.56879	1
20.5961	17.7499	0	0	1	10.0798	60	0
56.559	20.1701	0	1	0	9.81723	6.6872	1
51.9474	20.9392	0	1	0	11.595	2.66739	1
49.8129	21.6833	0	1	1	7.94087	2.66201	1
46.1148	18.1243	0	0	1	7.47378	4.85132	1
61.2411	26.0174	0	0	0	6.75019	0.999808	1
59.4753	17.946	0	0	0	11.136	2.66035	1
42.2712	26.7833	0	1	0	9.67267	8.60548	1
54.0705	36.1849	0	1	0	11.6527	0.231368	1
40.2834	18.3532	0	1	0	10.1018	8.45509	1
36.2038	23.5774	0	0	0	7.25809	60	0
43.7328	12.3827	0	0	1	9.28877	1.61893	1
58.6239	23.4953	0	0	1	11.7936	2.14614	1
59.5313	28.2136	0	0	1	9.47566	2.05213	1
55.1309	28.6032	0	1	1	12.3736	1.08878	1
57.251	25.3868	0	0	1	9.09286	3.68677	1
55.1618	29.4463	0	0	0	11.4387	0.3955	1
43.5852	37.7303	0	1	0	6.43482	1.07868	1
54.3192	33.5615	0	0	1	9.54711	0.800265	1
58.0041	22.3874	1	1	1	9.22586	0.732704	1
57.5429	17.7445	0	0	0	7.20426	11.5903	1
61.8891	22.9692	0	1	0	12.2238	2.6344	1
57.083	20.2651	1	0	1	8.71987	1.65721	1
53.5145	27.2567	0	0	0	8.51344	4.08059	1
60.7015	19.094	0	0	0	12.6026	9.07426	1
49.7348	24.6359	0	1	0	10.3229	0.425359	1
41.1813	29.1901	0	0	0	11.5596	7.87025	1
48.3693	24.4965	0	0	0	6.59459	10.3025	1
[truncated: 8,001 more rows]
